# Supplementary material for: 6-Methyl-N-(4-methoxy­phen­yl)-2-[(E)-(4-methyl­phen­yl)methyl­eneamino]-4,5,6,7-tetra­hydro­thieno[2,3-c]pyridine-3-carboxamide
Source: Acta Crystallogr Sect E Struct Rep Online. 2008 Jun 13;64(Pt 7):o1258. doi: 10.1107/S1600536808017236 (PMC2961643; doi:10.1107/S1600536808017236)
Supplement: Supplementary file 1 [file e-64-o1258-sup1.cif]

##############################################################################
###                                                                        ###
###        Electronic paper (Acta Crystallographica Section E)             ###
###                                                                        ###
##############################################################################
#                                                                            #
# This CIF contains the data in a paper accepted for publication in Acta     #
# Crystallographica Section E. It conforms to the requirements of Notes      #
# for Authors for Section E, and has been peer reviewed under the auspices   #
# of the IUCr Commission on Journals.                                        #
#                                                                            #
# Full details of the Crystallographic Information File format               #
# are given in the paper "The Crystallographic Information File (CIF):       #
# a New Standard Archive File for Crystallography" by S. R. Hall, F. H.      #
# Allen and I. D. Brown [Acta Cryst. (1991), A47, 655-685].                  #
#                                                                            #
# The current version of the core CIF dictionary is obtainable from          #
# ftp://ftp.iucr.org/pub/cif_core.dic. The current version number is 2.4.    #
#                                                                            #
# Software is freely available for graphical display of the structure(s) in  #
# this CIF.  For information consult the CIF home page http://www.iucr.org/  #
# cif/home.html                                                              #
#                                                                            #
# This file may be used for bona fide research purposes within the           #
# scientific community so long as proper attribution is given to the journal # 
# article from which it was obtained.                                        #
#                                                                            #
##############################################################################
                                             
data_global
_audit_creation_method     'PLATON <TABLE ACC> option'
_journal_date_recd_electronic     2008-05-28
_journal_date_accepted     2008-06-08
_journal_name_full     'Acta Crystallographica, Section E'
_journal_year     2008
_journal_volume     64
_journal_issue      7
_journal_page_first     o1258
_journal_page_last     o1258
_journal_paper_category     QO
_journal_coeditor_code     HG2409
_publ_contact_author_name     'Kokila, M. K.'
_publ_contact_author_address
;
Department of physics
Bangalore University
Bangalore 560056
Karnataka
India
;
_publ_contact_author_email     prmkkgroup@gmail.com
_publ_contact_author_fax     ?
_publ_contact_author_phone     ?
_publ_section_title
;\
6-Methyl-<i>N</i>-(4-methoxyphenyl)-2-[(<i>E</i>)-(4-methylphenyl)\
methyleneamino]-4,5,6,7-tetrahydrothieno[2,3-<i>c</i>]pyridine-3-carboxamide
;
loop_
    _publ_author_name
    _publ_author_footnote
    _publ_author_address
    'Anilkumar, G. N.' .
;
Department of Physics
MS Ramaiah Institute of Technology
MSRIT Post, Bangalore 560 054
Karnataka
India
;
    'Kokila, M. K.' .
;
Department of Physics
Bangalore University
Bangalore 560 056
Karnataka
India
;
    'Puttaraja' .
;
Department of Physics
Bangalore University
Bangalore 560 056
Karnataka
India
;
    'Mohan, S.' .
;
PES College of Pharmacy,
Hanumanthanagar
Bangalore 560 050,
Karnataka, India
;
    'Saravanan, J.' .
;
PES College of Pharmacy,
Hanumanthanagar
Bangalore 560 050,
Karnataka, India
;
data_I
_audit_creation_method     SHELXL-97
_chemical_name_systematic
;
6-Methyl-<i>N</i>-(4-methoxyphenyl)-2-[(E)-(4-methylphenyl)methyleneamino]-
4,5,6,7-tetrahydrothieno[2,3-<i>c</i>]pyridine-3-carboxamide
;
_chemical_name_common     ?
_chemical_formula_moiety     'C24 H25 N3 O2 S'
_chemical_formula_sum     'C24 H25 N3 O2 S'
_chemical_formula_iupac     'C24 H25 N3 O2 S'
_chemical_formula_weight     419.53
_chemical_melting_point     ?
_symmetry_cell_setting     'triclinic'
_symmetry_space_group_name_H-M     'P -1'
_symmetry_space_group_name_Hall     '-P 1'
loop_
    _symmetry_equiv_pos_as_xyz
    'x, y, z'
    '-x, -y, -z'
_cell_length_a     8.3905(11)
_cell_length_b     9.9883(13)
_cell_length_c     12.9549(17)
_cell_angle_alpha     91.375(2)
_cell_angle_beta     94.789(3)
_cell_angle_gamma     96.121(2)
_cell_volume     1075.2(2)
_cell_formula_units_Z     2
_cell_measurement_reflns_used     380
_cell_measurement_theta_min     1.6
_cell_measurement_theta_max     28.6
_cell_measurement_temperature     292(2)
_exptl_crystal_description     block
_exptl_crystal_colour     yellow
_exptl_crystal_size_max     0.32
_exptl_crystal_size_mid     0.28
_exptl_crystal_size_min     0.22
_exptl_crystal_density_diffrn     1.296
_exptl_crystal_density_meas     ?
_exptl_crystal_density_method     'not measured'
_exptl_crystal_F_000     444
_exptl_absorpt_coefficient_mu     0.176
_exptl_absorpt_correction_type     multi-scan
_exptl_absorpt_process_details     '(SADABS; Sheldrick, 1996)'
_exptl_absorpt_correction_T_min     0.942
_exptl_absorpt_correction_T_max     0.967
_diffrn_ambient_temperature     291(2)
_diffrn_radiation_type     MoK\a
_diffrn_radiation_wavelength     0.71073
_diffrn_radiation_source     'fine-focus sealed tube'
_diffrn_radiation_monochromator     graphite
_diffrn_measurement_device_type     'Bruker SMART CCD area-detector'
_diffrn_measurement_method     '\y and \w'
_diffrn_detector_area_resol_mean     ?
_diffrn_reflns_number     10653
_diffrn_reflns_av_R_equivalents     0.0506
_diffrn_reflns_av_sigmaI/netI     0.0675
_diffrn_reflns_theta_min     1.58
_diffrn_reflns_theta_max     25.50
_diffrn_reflns_theta_full     25.50
_diffrn_measured_fraction_theta_max     0.992
_diffrn_measured_fraction_theta_full     0.992
_diffrn_reflns_limit_h_min     -10
_diffrn_reflns_limit_h_max     10
_diffrn_reflns_limit_k_min     -12
_diffrn_reflns_limit_k_max     12
_diffrn_reflns_limit_l_min     -15
_diffrn_reflns_limit_l_max     15
_diffrn_standards_number     ?
_diffrn_standards_interval_count     ?
_diffrn_standards_interval_time     ?
_diffrn_standards_decay_%     ?
_refine_special_details
;
Refinement of <i>F</i>^2^ against ALL reflections. The weighted <i>R</i>-factor
<i>wR</i> and goodness of fit <i>S</i> are based on <i>F</i>^2^, conventional
<i>R</i>-factors <i>R</i> are based on <i>F</i>, with <i>F</i> set to zero for
negative <i>F</i>^2^. The threshold expression of <i>F</i>^2^ >
\s(<i>F</i>^2^) is used only for calculating <i>R</i>-factors(gt) <i>etc</i>.
and is not relevant to the choice of reflections for refinement.
<i>R</i>-factors based on <i>F</i>^2^ are statistically about twice as large
as those based on <i>F</i>, and <i>R</i>- factors based on ALL data will be
even larger.
;
_reflns_number_total     3967
_reflns_number_gt     2633
_reflns_threshold_expression     I>2\s(I)
_refine_ls_structure_factor_coef     Fsqd
_refine_ls_matrix_type     full
_refine_ls_R_factor_all     0.1319
_refine_ls_R_factor_gt     0.0849
_refine_ls_wR_factor_gt     0.1638
_refine_ls_wR_factor_ref     0.1835
_refine_ls_goodness_of_fit_ref     1.138
_refine_ls_restrained_S_all     1.138
_refine_ls_number_reflns     3967
_refine_ls_number_parameters     274
_refine_ls_number_restraints     0
_refine_ls_hydrogen_treatment     constr
_refine_ls_weighting_scheme     calc
_refine_ls_weighting_details
         'calc w=1/[\s^2^(Fo^2^)+(0.0919P)^2^+0.1278P] where P=(Fo^2^+2Fc^2^)/3'
_atom_sites_solution_hydrogens     geom
_atom_sites_solution_primary     direct
_atom_sites_solution_secondary     difmap
_refine_ls_shift/su_max     0.001
_refine_ls_shift/su_mean     0.000
_refine_diff_density_max     0.258
_refine_diff_density_min     -0.243
_refine_ls_extinction_method     none
_refine_ls_extinction_coef     ?
loop_
    _atom_type_symbol
    _atom_type_description
    _atom_type_scat_dispersion_real
    _atom_type_scat_dispersion_imag
    _atom_type_scat_source
    'C' 'C' 0.0033 0.0016
                         'International Tables Vol C Tables 4.2.6.8 and 6.1.1.4'
    'H' 'H' 0.0000 0.0000
                         'International Tables Vol C Tables 4.2.6.8 and 6.1.1.4'
    'N' 'N' 0.0061 0.0033
                         'International Tables Vol C Tables 4.2.6.8 and 6.1.1.4'
    'O' 'O' 0.0106 0.0060
                         'International Tables Vol C Tables 4.2.6.8 and 6.1.1.4'
    'S' 'S' 0.1246 0.1234
                         'International Tables Vol C Tables 4.2.6.8 and 6.1.1.4'
_computing_data_collection     'SMART (Bruker, 1998)'
_computing_cell_refinement     'SMART (Bruker, 1998)'
_computing_data_reduction     'SAINT (Bruker, 1998)'
_computing_structure_solution     'SHELXS86 (Sheldrick, 2008)'
_computing_structure_refinement     'SHELXL97 (Sheldrick, 2008)'
_computing_molecular_graphics     'ORTEP-3 for Windows (Farrugia, 1997)'
_computing_publication_material
                                'PARST (Nardelli, 1995) and PLATON (Spek, 2003)'
loop_
    _atom_site_type_symbol
    _atom_site_label
    _atom_site_fract_x
    _atom_site_fract_y
    _atom_site_fract_z
    _atom_site_U_iso_or_equiv
    _atom_site_adp_type
    _atom_site_calc_flag
    _atom_site_refinement_flags
    _atom_site_occupancy
    _atom_site_disorder_assembly
    _atom_site_disorder_group
    S S1 0.15650(12) 0.11892(10) 0.10349(7) 0.0563(3) Uani d . 1 . .
    O O1 0.5787(3) 0.2412(3) 0.3856(2) 0.0713(9) Uani d . 1 . .
    O O2 0.9097(3) 0.8527(2) 0.5084(2) 0.0604(7) Uani d . 1 . .
    N N1 0.3079(3) 0.3800(3) 0.1240(2) 0.0471(7) Uani d . 1 . .
    N N2 0.5036(4) 0.4298(3) 0.3103(2) 0.0523(8) Uani d . 1 . .
    H H2 0.4367 0.4575 0.2637 0.063 Uiso calc . 1 . .
    N N3 0.2336(4) -0.2086(3) 0.2703(2) 0.0522(8) Uani d . 1 . .
    C C1 0.2503(5) 0.4032(4) 0.0322(3) 0.0551(10) Uani d . 1 . .
    H H1 0.1949 0.3317 -0.0078 0.066 Uiso calc . 1 . .
    C C2 0.2865(4) 0.2518(3) 0.1637(3) 0.0442(9) Uani d . 1 . .
    C C3 0.3661(4) 0.2116(3) 0.2540(3) 0.0433(9) Uani d . 1 . .
    C C4 0.3748(5) -0.0062(4) 0.3650(3) 0.0516(10) Uani d . 1 . .
    H H4A 0.4844 -0.0254 0.3582 0.062 Uiso calc R 1 . .
    H H4B 0.3741 0.0474 0.4283 0.062 Uiso calc R 1 . .
    C C5 0.2676(5) -0.1373(4) 0.3715(3) 0.0568(10) Uani d . 1 . .
    H H5A 0.3195 -0.1948 0.4200 0.068 Uiso calc R 1 . .
    H H5B 0.1670 -0.1185 0.3976 0.068 Uiso calc R 1 . .
    C C6 0.1331(5) -0.1315(4) 0.2017(3) 0.0556(10) Uani d . 1 . .
    H H6A 0.0266 -0.1339 0.2259 0.067 Uiso calc R 1 . .
    H H6B 0.1224 -0.1715 0.1321 0.067 Uiso calc R 1 . .
    C C7 0.2076(4) 0.0119(4) 0.1999(3) 0.0469(9) Uani d . 1 . .
    C C8 0.3183(4) 0.0725(3) 0.2738(3) 0.0415(8) Uani d . 1 . .
    C C9 0.4911(4) 0.2950(4) 0.3227(3) 0.0479(9) Uani d . 1 . .
    C C10 0.1536(5) -0.3431(4) 0.2811(3) 0.0664(12) Uani d . 1 . .
    H H10A 0.0545 -0.3371 0.3121 0.100 Uiso calc R 1 . .
    H H10B 0.2219 -0.3938 0.3244 0.100 Uiso calc R 1 . .
    H H10C 0.1315 -0.3874 0.2141 0.100 Uiso calc R 1 . .
    C C11 0.6118(4) 0.5304(3) 0.3637(3) 0.0460(9) Uani d . 1 . .
    C C12 0.6143(5) 0.6609(4) 0.3305(3) 0.0596(11) Uani d . 1 . .
    H H12 0.5460 0.6787 0.2734 0.072 Uiso calc . 1 . .
    C C13 0.7141(5) 0.7643(4) 0.3789(3) 0.0603(11) Uani d . 1 . .
    H H13 0.7138 0.8508 0.3538 0.072 Uiso calc . 1 . .
    C C14 0.8163(4) 0.7420(4) 0.4655(3) 0.0466(9) Uani d . 1 . .
    C C15 0.8154(5) 0.6133(4) 0.4991(3) 0.0573(10) Uani d . 1 . .
    H H15 0.8838 0.5961 0.5563 0.069 Uiso calc . 1 . .
    C C16 0.7151(5) 0.5082(4) 0.4498(3) 0.0591(11) Uani d . 1 . .
    H H16 0.7166 0.4216 0.4745 0.071 Uiso calc . 1 . .
    C C17 0.2670(4) 0.5351(4) -0.0126(3) 0.0493(9) Uani d . 1 . .
    C C18 0.1988(6) 0.5521(4) -0.1128(3) 0.0772(14) Uani d . 1 . .
    H H18 0.1445 0.4782 -0.1505 0.093 Uiso calc . 1 . .
    C C19 0.2106(6) 0.6756(5) -0.1563(3) 0.0775(14) Uani d . 1 . .
    H H19 0.1640 0.6838 -0.2233 0.093 Uiso calc . 1 . .
    C C20 0.2889(4) 0.7875(4) -0.1044(3) 0.0535(10) Uani d . 1 . .
    C C21 0.3603(5) 0.7708(4) -0.0057(3) 0.0634(11) Uani d . 1 . .
    H H21 0.4165 0.8445 0.0312 0.076 Uiso calc . 1 . .
    C C22 0.3487(5) 0.6468(4) 0.0379(3) 0.0625(11) Uani d . 1 . .
    H H22 0.3982 0.6384 0.1040 0.075 Uiso calc . 1 . .
    C C23 1.0176(5) 0.8341(4) 0.5968(3) 0.0619(11) Uani d . 1 . .
    H H23A 0.9580 0.7953 0.6508 0.093 Uiso calc R 1 . .
    H H23B 1.0731 0.9197 0.6208 0.093 Uiso calc R 1 . .
    H H23C 1.0944 0.7750 0.5781 0.093 Uiso calc R 1 . .
    C C24 0.2999(5) 0.9248(4) -0.1523(3) 0.0717(12) Uani d . 1 . .
    H H24A 0.2827 0.9139 -0.2264 0.108 Uiso calc R 1 . .
    H H24B 0.4045 0.9718 -0.1337 0.108 Uiso calc R 1 . .
    H H24C 0.2193 0.9756 -0.1273 0.108 Uiso calc R 1 . .
loop_
    _atom_site_aniso_label
    _atom_site_aniso_U_11
    _atom_site_aniso_U_22
    _atom_site_aniso_U_33
    _atom_site_aniso_U_12
    _atom_site_aniso_U_13
    _atom_site_aniso_U_23
    S1 0.0607(7) 0.0545(6) 0.0497(6) 0.0002(5) -0.0136(5) 0.0075(5)
    O1 0.0739(19) 0.0560(17) 0.0772(19) 0.0045(14) -0.0340(16) 0.0122(14)
    O2 0.0565(17) 0.0483(16) 0.0715(18) -0.0001(13) -0.0165(14) 0.0049(13)
    N1 0.0499(18) 0.0470(18) 0.0431(17) 0.0026(14) -0.0026(14) 0.0093(14)
    N2 0.057(2) 0.0468(19) 0.0492(18) 0.0056(15) -0.0159(15) 0.0039(14)
    N3 0.056(2) 0.0458(18) 0.0542(19) 0.0054(15) -0.0008(15) 0.0083(15)
    C1 0.063(3) 0.053(2) 0.045(2) 0.0000(19) -0.0124(19) 0.0076(18)
    C2 0.045(2) 0.047(2) 0.040(2) 0.0038(17) -0.0019(16) 0.0018(16)
    C3 0.040(2) 0.049(2) 0.041(2) 0.0107(17) -0.0005(16) 0.0045(16)
    C4 0.058(2) 0.054(2) 0.044(2) 0.0104(19) 0.0002(18) 0.0074(17)
    C5 0.071(3) 0.051(2) 0.048(2) 0.006(2) 0.005(2) 0.0053(18)
    C6 0.053(2) 0.053(2) 0.059(2) 0.0027(19) -0.0004(19) 0.0033(19)
    C7 0.047(2) 0.052(2) 0.044(2) 0.0109(18) 0.0027(17) 0.0064(17)
    C8 0.041(2) 0.044(2) 0.0399(19) 0.0080(16) 0.0003(16) 0.0031(15)
    C9 0.049(2) 0.049(2) 0.044(2) 0.0047(18) -0.0066(17) 0.0058(17)
    C10 0.073(3) 0.052(3) 0.073(3) -0.001(2) 0.004(2) 0.007(2)
    C11 0.047(2) 0.043(2) 0.047(2) 0.0043(17) -0.0055(17) 0.0004(17)
    C12 0.062(3) 0.050(2) 0.062(2) 0.004(2) -0.023(2) 0.0092(19)
    C13 0.060(3) 0.044(2) 0.074(3) 0.0064(19) -0.015(2) 0.017(2)
    C14 0.046(2) 0.041(2) 0.052(2) 0.0048(17) 0.0009(18) 0.0040(17)
    C15 0.068(3) 0.049(2) 0.051(2) 0.003(2) -0.018(2) 0.0069(18)
    C16 0.074(3) 0.047(2) 0.053(2) 0.005(2) -0.018(2) 0.0157(18)
    C17 0.050(2) 0.056(2) 0.040(2) 0.0031(19) -0.0073(17) 0.0060(18)
    C18 0.104(4) 0.064(3) 0.053(3) -0.011(3) -0.030(2) 0.012(2)
    C19 0.096(4) 0.073(3) 0.056(3) -0.002(3) -0.028(2) 0.016(2)
    C20 0.049(2) 0.061(3) 0.053(2) 0.012(2) 0.0074(19) 0.014(2)
    C21 0.071(3) 0.055(3) 0.059(3) -0.008(2) -0.006(2) 0.002(2)
    C22 0.074(3) 0.067(3) 0.043(2) 0.002(2) -0.011(2) 0.012(2)
    C23 0.060(3) 0.066(3) 0.054(2) 0.001(2) -0.015(2) -0.001(2)
    C24 0.076(3) 0.068(3) 0.072(3) 0.010(2) 0.009(2) 0.018(2)
_geom_special_details
;
All e.s.d.'s (except the e.s.d. in the dihedral angle between two l.s. planes)
are estimated using the full covariance matrix. The cell e.s.d.'s are taken
into account individually in the estimation of e.s.d.'s in distances, angles
and torsion angles; correlations between e.s.d.'s in cell parameters are only
used when they are defined by crystal symmetry. An approximate (isotropic)
treatment of cell e.s.d.'s is used for estimating e.s.d.'s involving l.s.
planes.
;
loop_
    _geom_bond_atom_site_label_1
    _geom_bond_atom_site_label_2
    _geom_bond_site_symmetry_2
    _geom_bond_distance
    _geom_bond_publ_flag
    S1 C7 . 1.721(3) ?
    S1 C2 . 1.749(4) ?
    O1 C9 . 1.225(4) ?
    O2 C14 . 1.363(4) ?
    O2 C23 . 1.427(4) ?
    N1 C1 . 1.282(4) ?
    N1 C2 . 1.391(4) ?
    N2 C9 . 1.354(4) ?
    N2 C11 . 1.407(4) ?
    N2 H2 . 0.8600 ?
    N3 C10 . 1.452(4) ?
    N3 C6 . 1.463(4) ?
    N3 C5 . 1.469(5) ?
    C1 C17 . 1.450(5) ?
    C1 H1 . 0.9300 ?
    C2 C3 . 1.387(4) ?
    C3 C8 . 1.440(5) ?
    C3 C9 . 1.485(5) ?
    C4 C5 . 1.516(5) ?
    C4 C8 . 1.506(4) ?
    C4 H4A . 0.9700 ?
    C4 H4B . 0.9700 ?
    C5 H5A . 0.9700 ?
    C5 H5B . 0.9700 ?
    C6 C7 . 1.502(5) ?
    C6 H6A . 0.9700 ?
    C6 H6B . 0.9700 ?
    C7 C8 . 1.360(5) ?
    C10 H10A . 0.9600 ?
    C10 H10B . 0.9600 ?
    C10 H10C . 0.9600 ?
    C11 C12 . 1.380(5) ?
    C11 C16 . 1.392(5) ?
    C12 C13 . 1.363(5) ?
    C12 H12 . 0.9300 ?
    C13 C14 . 1.391(5) ?
    C13 H13 . 0.9300 ?
    C14 C15 . 1.366(5) ?
    C15 C16 . 1.381(5) ?
    C15 H15 . 0.9300 ?
    C16 H16 . 0.9300 ?
    C17 C22 . 1.367(5) ?
    C17 C18 . 1.397(5) ?
    C18 C19 . 1.366(5) ?
    C18 H18 . 0.9300 ?
    C19 C20 . 1.366(6) ?
    C19 H19 . 0.9300 ?
    C20 C21 . 1.387(5) ?
    C20 C24 . 1.516(5) ?
    C21 C22 . 1.371(5) ?
    C21 H21 . 0.9300 ?
    C22 H22 . 0.9300 ?
    C23 H23A . 0.9600 ?
    C23 H23B . 0.9600 ?
    C23 H23C . 0.9600 ?
    C24 H24A . 0.9600 ?
    C24 H24B . 0.9600 ?
    C24 H24C . 0.9600 ?
loop_
    _geom_angle_atom_site_label_1
    _geom_angle_atom_site_label_2
    _geom_angle_atom_site_label_3
    _geom_angle_site_symmetry_1
    _geom_angle_site_symmetry_3
    _geom_angle
    _geom_angle_publ_flag
    C7 S1 C2 . . 91.41(17) ?
    C14 O2 C23 . . 117.7(3) ?
    C1 N1 C2 . . 121.1(3) ?
    C9 N2 C11 . . 128.4(3) ?
    C9 N2 H2 . . 115.8 ?
    C11 N2 H2 . . 115.8 ?
    C10 N3 C6 . . 110.1(3) ?
    C10 N3 C5 . . 110.9(3) ?
    C6 N3 C5 . . 109.3(3) ?
    N1 C1 C17 . . 123.4(3) ?
    N1 C1 H1 . . 118.3 ?
    C17 C1 H1 . . 118.3 ?
    C3 C2 N1 . . 125.1(3) ?
    C3 C2 S1 . . 111.3(3) ?
    N1 C2 S1 . . 123.6(2) ?
    C2 C3 C8 . . 111.7(3) ?
    C2 C3 C9 . . 126.5(3) ?
    C8 C3 C9 . . 121.8(3) ?
    C5 C4 C8 . . 111.0(3) ?
    C5 C4 H4A . . 109.4 ?
    C8 C4 H4A . . 109.4 ?
    C5 C4 H4B . . 109.4 ?
    C8 C4 H4B . . 109.4 ?
    H4A C4 H4B . . 108.0 ?
    N3 C5 C4 . . 112.0(3) ?
    N3 C5 H5A . . 109.2 ?
    C4 C5 H5A . . 109.2 ?
    N3 C5 H5B . . 109.2 ?
    C4 C5 H5B . . 109.2 ?
    H5A C5 H5B . . 107.9 ?
    N3 C6 C7 . . 109.9(3) ?
    N3 C6 H6A . . 109.7 ?
    C7 C6 H6A . . 109.7 ?
    N3 C6 H6B . . 109.7 ?
    C7 C6 H6B . . 109.7 ?
    H6A C6 H6B . . 108.2 ?
    C8 C7 C6 . . 124.7(3) ?
    C8 C7 S1 . . 112.6(3) ?
    C6 C7 S1 . . 122.6(3) ?
    C7 C8 C3 . . 113.0(3) ?
    C7 C8 C4 . . 119.7(3) ?
    C3 C8 C4 . . 127.4(3) ?
    O1 C9 N2 . . 123.0(3) ?
    O1 C9 C3 . . 120.2(3) ?
    N2 C9 C3 . . 116.9(3) ?
    N3 C10 H10A . . 109.5 ?
    N3 C10 H10B . . 109.5 ?
    H10A C10 H10B . . 109.5 ?
    N3 C10 H10C . . 109.5 ?
    H10A C10 H10C . . 109.5 ?
    H10B C10 H10C . . 109.5 ?
    C12 C11 C16 . . 117.2(3) ?
    C12 C11 N2 . . 118.4(3) ?
    C16 C11 N2 . . 124.4(3) ?
    C13 C12 C11 . . 121.9(3) ?
    C13 C12 H12 . . 119.0 ?
    C11 C12 H12 . . 119.0 ?
    C12 C13 C14 . . 120.7(3) ?
    C12 C13 H13 . . 119.6 ?
    C14 C13 H13 . . 119.6 ?
    O2 C14 C15 . . 126.2(3) ?
    O2 C14 C13 . . 115.9(3) ?
    C15 C14 C13 . . 117.9(3) ?
    C14 C15 C16 . . 121.4(3) ?
    C14 C15 H15 . . 119.3 ?
    C16 C15 H15 . . 119.3 ?
    C15 C16 C11 . . 120.7(3) ?
    C15 C16 H16 . . 119.6 ?
    C11 C16 H16 . . 119.6 ?
    C22 C17 C18 . . 116.7(3) ?
    C22 C17 C1 . . 123.5(3) ?
    C18 C17 C1 . . 119.7(3) ?
    C19 C18 C17 . . 121.0(4) ?
    C19 C18 H18 . . 119.5 ?
    C17 C18 H18 . . 119.5 ?
    C18 C19 C20 . . 121.9(4) ?
    C18 C19 H19 . . 119.0 ?
    C20 C19 H19 . . 119.0 ?
    C19 C20 C21 . . 117.4(4) ?
    C19 C20 C24 . . 121.8(4) ?
    C21 C20 C24 . . 120.8(4) ?
    C22 C21 C20 . . 120.7(4) ?
    C22 C21 H21 . . 119.7 ?
    C20 C21 H21 . . 119.7 ?
    C21 C22 C17 . . 122.2(3) ?
    C21 C22 H22 . . 118.9 ?
    C17 C22 H22 . . 118.9 ?
    O2 C23 H23A . . 109.5 ?
    O2 C23 H23B . . 109.5 ?
    H23A C23 H23B . . 109.5 ?
    O2 C23 H23C . . 109.5 ?
    H23A C23 H23C . . 109.5 ?
    H23B C23 H23C . . 109.5 ?
    C20 C24 H24A . . 109.5 ?
    C20 C24 H24B . . 109.5 ?
    H24A C24 H24B . . 109.5 ?
    C20 C24 H24C . . 109.5 ?
    H24A C24 H24C . . 109.5 ?
    H24B C24 H24C . . 109.5 ?
loop_
    _geom_torsion_atom_site_label_1
    _geom_torsion_atom_site_label_2
    _geom_torsion_atom_site_label_3
    _geom_torsion_atom_site_label_4
    _geom_torsion_site_symmetry_1
    _geom_torsion_site_symmetry_2
    _geom_torsion_site_symmetry_3
    _geom_torsion_site_symmetry_4
    _geom_torsion
    _geom_torsion_publ_flag
    C2 N1 C1 C17 . . . . 179.1(3) ?
    C1 N1 C2 C3 . . . . 168.5(4) ?
    C1 N1 C2 S1 . . . . -10.3(5) ?
    C7 S1 C2 C3 . . . . 0.7(3) ?
    C7 S1 C2 N1 . . . . 179.6(3) ?
    N1 C2 C3 C8 . . . . -179.6(3) ?
    S1 C2 C3 C8 . . . . -0.7(4) ?
    N1 C2 C3 C9 . . . . -2.1(6) ?
    S1 C2 C3 C9 . . . . 176.8(3) ?
    C10 N3 C5 C4 . . . . 170.6(3) ?
    C6 N3 C5 C4 . . . . -67.8(4) ?
    C8 C4 C5 N3 . . . . 45.9(4) ?
    C10 N3 C6 C7 . . . . 173.8(3) ?
    C5 N3 C6 C7 . . . . 51.6(4) ?
    N3 C6 C7 C8 . . . . -20.0(5) ?
    N3 C6 C7 S1 . . . . 161.5(3) ?
    C2 S1 C7 C8 . . . . -0.5(3) ?
    C2 S1 C7 C6 . . . . 178.1(3) ?
    C6 C7 C8 C3 . . . . -178.4(3) ?
    S1 C7 C8 C3 . . . . 0.1(4) ?
    C6 C7 C8 C4 . . . . 0.5(5) ?
    S1 C7 C8 C4 . . . . 179.1(3) ?
    C2 C3 C8 C7 . . . . 0.4(4) ?
    C9 C3 C8 C7 . . . . -177.3(3) ?
    C2 C3 C8 C4 . . . . -178.4(3) ?
    C9 C3 C8 C4 . . . . 3.9(6) ?
    C5 C4 C8 C7 . . . . -12.8(5) ?
    C5 C4 C8 C3 . . . . 165.9(3) ?
    C11 N2 C9 O1 . . . . -0.3(6) ?
    C11 N2 C9 C3 . . . . -179.2(3) ?
    C2 C3 C9 O1 . . . . -162.9(4) ?
    C8 C3 C9 O1 . . . . 14.4(5) ?
    C2 C3 C9 N2 . . . . 16.0(5) ?
    C8 C3 C9 N2 . . . . -166.7(3) ?
    C9 N2 C11 C12 . . . . 173.1(4) ?
    C9 N2 C11 C16 . . . . -8.3(6) ?
    C16 C11 C12 C13 . . . . 0.4(6) ?
    N2 C11 C12 C13 . . . . 179.1(4) ?
    C11 C12 C13 C14 . . . . -1.0(7) ?
    C23 O2 C14 C15 . . . . 0.0(5) ?
    C23 O2 C14 C13 . . . . -179.4(3) ?
    C12 C13 C14 O2 . . . . -179.4(4) ?
    C12 C13 C14 C15 . . . . 1.1(6) ?
    O2 C14 C15 C16 . . . . 179.8(4) ?
    C13 C14 C15 C16 . . . . -0.8(6) ?
    C14 C15 C16 C11 . . . . 0.3(7) ?
    C12 C11 C16 C15 . . . . -0.1(6) ?
    N2 C11 C16 C15 . . . . -178.7(4) ?
    N1 C1 C17 C22 . . . . 1.5(6) ?
    N1 C1 C17 C18 . . . . -179.2(4) ?
    C22 C17 C18 C19 . . . . -1.6(7) ?
    C1 C17 C18 C19 . . . . 179.0(4) ?
    C17 C18 C19 C20 . . . . 0.0(8) ?
    C18 C19 C20 C21 . . . . 1.5(7) ?
    C18 C19 C20 C24 . . . . -179.1(4) ?
    C19 C20 C21 C22 . . . . -1.4(6) ?
    C24 C20 C21 C22 . . . . 179.3(4) ?
    C20 C21 C22 C17 . . . . -0.3(7) ?
    C18 C17 C22 C21 . . . . 1.8(6) ?
    C1 C17 C22 C21 . . . . -178.9(4) ?
loop_
    _geom_hbond_atom_site_label_D
    _geom_hbond_atom_site_label_H
    _geom_hbond_atom_site_label_A
    _geom_hbond_site_symmetry_A
    _geom_hbond_distance_DH
    _geom_hbond_distance_HA
    _geom_hbond_distance_DA
    _geom_hbond_angle_DHA
    _geom_hbond_publ_flag
    N2 H2 N1 . 0.86 2.12 2.807(4) 137 yes
    C1 H1 S1 . 0.93 2.60 3.051(4) 110 yes
    C16 H16 O1 . 0.93 2.27 2.863(5) 121 yes
