# Supplementary material for: 6-Methyl-N-(4-methoxy­phen­yl)-2-[(E)-(4-methyl­phen­yl)methyl­eneamino]-4,5,6,7-tetra­hydro­thieno[2,3-c]pyridine-3-carboxamide
Source: Acta Crystallogr Sect E Struct Rep Online. 2008 Jun 13;64(Pt 7):o1258. doi: 10.1107/S1600536808017236 (PMC2961643; doi:10.1107/S1600536808017236)
Supplement: Supplementary file 2 [file e-64-o1258-Isup2.hkl]

#
# h,k,l, Fc-squared, Fo-squared, sigma(Fo-squared) and status flag
#
data_I
_shelx_title ' gna3b_m in P-1'
_shelx_refln_list_code          4
_shelx_F_calc_maximum      265.55
_exptl_crystal_F_000       444.00
_reflns_d_resolution_high  0.8255
 
loop_
 _symmetry_equiv_pos_as_xyz
 'x, y, z'
 '-x, -y, -z'
 
_cell_length_a     8.3905
_cell_length_b     9.9883
_cell_length_c    12.9549
_cell_angle_alpha  91.375
_cell_angle_beta   94.789
_cell_angle_gamma  96.121
 
_shelx_F_squared_multiplier     1.000
 
loop_
 _refln_index_h
 _refln_index_k
 _refln_index_l
 _refln_F_squared_calc
 _refln_F_squared_meas
 _refln_F_squared_sigma
 _refln_observed_status
   1   0   0      974.55     1137.35     15.30 o
   2   0   0    10049.46    11454.54    175.15 o
   3   0   0       20.10       11.60      2.40 o
   4   0   0       11.65       10.95      3.12 o
   5   0   0       15.55       11.19      2.97 o
   6   0   0      126.59      132.65      7.38 o
   7   0   0       31.95       42.06      6.21 o
   8   0   0       13.36       11.97     13.73 o
   9   0   0       79.17       75.53     17.61 o
  10   0   0        7.33       20.21      7.67 o
 -10   1   0       38.97       28.04     10.46 o
  -9   1   0        0.09       -1.13      6.62 o
  -8   1   0        0.11        9.20      5.06 o
  -7   1   0       70.36       88.41      8.47 o
  -6   1   0        0.95        2.96      3.00 o
  -5   1   0      136.75      130.72      6.56 o
  -4   1   0      203.51      199.66      7.20 o
  -3   1   0       52.99       56.11      3.54 o
  -2   1   0      206.33      201.54      5.42 o
  -1   1   0     1521.40     1720.39     20.03 o
   0   1   0        1.45        0.79      1.00 o
   1   1   0     1205.79     1296.10     16.33 o
   2   1   0       41.61       43.36      3.39 o
   3   1   0       10.34       12.18      2.53 o
   4   1   0      494.34      488.55     11.51 o
   5   1   0      139.05      126.20      6.56 o
   6   1   0       58.77       70.31      5.86 o
   7   1   0        0.87       -0.19      3.93 o
   8   1   0       17.73       26.29      6.80 o
   9   1   0       27.19       11.91      6.85 o
 -10   2   0        0.81       -6.19      9.61 o
  -9   2   0        1.55        0.59     11.39 o
  -8   2   0        1.27        9.71      7.07 o
  -7   2   0        5.51        9.67      6.59 o
  -6   2   0        1.46       12.52      3.12 o
  -5   2   0      326.08      292.06      9.56 o
  -4   2   0       46.43       46.99      3.71 o
  -3   2   0      127.95      128.57      5.03 o
  -2   2   0      924.40      940.64     23.53 o
  -1   2   0       27.49       17.00      2.17 o
   0   2   0     1000.87     1065.11     23.58 o
   1   2   0        7.29        5.52      3.07 o
   2   2   0     1632.27     1689.07     48.49 o
   3   2   0      366.44      353.24      8.43 o
   4   2   0      126.56      103.51      5.31 o
   5   2   0      246.96      220.47      8.59 o
   6   2   0        0.17        5.85      4.05 o
   7   2   0       40.05       43.40      6.26 o
   8   2   0        1.75        5.38      5.59 o
   9   2   0        0.01        4.59      6.10 o
 -10   3   0       27.42       28.68     10.82 o
  -9   3   0        0.94        6.11      7.62 o
  -8   3   0       12.42       20.37      8.57 o
  -7   3   0       89.10       80.80      8.25 o
  -6   3   0       73.03       66.74      7.08 o
  -5   3   0       21.13       17.95      2.86 o
  -4   3   0      164.60      153.94      6.22 o
  -3   3   0       59.35       56.40      3.77 o
  -2   3   0        7.75        8.72      1.91 o
  -1   3   0      156.12      127.21      4.73 o
   0   3   0      784.38      805.77     19.67 o
   1   3   0     1815.08     1973.74     22.28 o
   2   3   0        5.48       10.83      3.14 o
   3   3   0      280.88      287.46     10.68 o
   4   3   0       48.03       34.21      3.00 o
   5   3   0      190.23      173.17      9.74 o
   6   3   0       14.91       19.42      6.81 o
   7   3   0       87.23       73.93      7.51 o
   8   3   0       17.49       36.26     11.88 o
   9   3   0        7.24        4.73      7.25 o
  -9   4   0        2.12       16.66      7.85 o
  -8   4   0        1.42       29.03      8.67 o
  -7   4   0        6.19       10.11      7.98 o
  -6   4   0      171.83      159.77     10.00 o
  -5   4   0      183.71      157.51      6.99 o
  -4   4   0      100.83      106.27      5.72 o
  -3   4   0      114.14      100.44      4.89 o
  -2   4   0       27.14       36.67      3.99 o
  -1   4   0     1357.54     1440.10     19.55 o
   0   4   0       98.11       82.67      4.66 o
   1   4   0     2188.96     2455.76     28.23 o
   2   4   0        2.19        5.39      2.70 o
   3   4   0      685.67      784.58     19.01 o
   4   4   0      262.95      251.88     11.44 o
   5   4   0        6.26        2.10      4.31 o
   6   4   0       76.17       67.88      7.31 o
   7   4   0       62.31       64.13      7.14 o
   8   4   0        0.39        3.79      9.06 o
   9   4   0        2.05        0.78     10.03 o
  -9   5   0       12.56       23.58      8.83 o
  -8   5   0        4.13        9.44     10.18 o
  -7   5   0       30.75        8.38      7.92 o
  -6   5   0       22.57       22.86      8.97 o
  -5   5   0       17.22       23.43      3.69 o
  -4   5   0      154.99      156.77      6.95 o
  -3   5   0       17.31       13.00      2.60 o
  -2   5   0       41.94       45.03      3.70 o
  -1   5   0       89.28       76.40      4.89 o
   0   5   0       47.21       64.32      4.72 o
   1   5   0      115.19      129.66      6.32 o
   2   5   0        3.16        8.29      2.32 o
   3   5   0      547.79      512.51     16.17 o
   4   5   0       10.47       11.42      4.74 o
   5   5   0       32.02       39.92      6.37 o
   6   5   0       28.84       26.91      5.72 o
   7   5   0       68.12       76.77      7.68 o
   8   5   0        0.07        1.71      5.50 o
  -9   6   0        0.75       -5.19     10.46 o
  -8   6   0        7.52        9.67     12.03 o
  -7   6   0       24.21       38.26      9.39 o
  -6   6   0       13.46       -2.37      7.64 o
  -5   6   0      161.72      167.21     15.65 o
  -4   6   0        0.09        3.74      8.09 o
  -3   6   0      104.75       96.03      5.52 o
  -2   6   0        2.18        9.18      2.60 o
  -1   6   0       66.48       69.63      4.88 o
   0   6   0        7.48        9.44      3.05 o
   1   6   0      199.95      206.71     10.51 o
   2   6   0      152.88      145.30      9.05 o
   3   6   0      200.42      212.82     11.60 o
   4   6   0      127.30      109.28      9.22 o
   5   6   0        0.09        3.58      4.45 o
   6   6   0       11.63       20.17      5.38 o
   7   6   0        6.61       16.02      5.47 o
   8   6   0       22.44       39.99     11.49 o
  -8   7   0        1.39       -0.94      7.98 o
  -7   7   0       77.00       97.77     13.48 o
  -6   7   0       35.35       40.70     10.04 o
  -5   7   0       12.70       12.36      7.36 o
  -4   7   0       16.48       25.64      5.04 o
  -3   7   0       48.27       44.21      6.10 o
  -2   7   0        3.90        7.62      4.73 o
  -1   7   0       67.49       69.36      5.55 o
   0   7   0        1.53        5.37      3.80 o
   1   7   0      937.92      857.41     22.60 o
   2   7   0      765.96      671.09     20.73 o
   3   7   0     1150.75     1066.44     27.69 o
   4   7   0        0.32       -2.66      5.59 o
   5   7   0        5.80       14.60      5.08 o
   6   7   0        5.71       20.80      7.33 o
   7   7   0       15.06       46.48      9.01 o
  -8   8   0       20.87       26.96      9.75 o
  -7   8   0       45.82       41.47      9.93 o
  -6   8   0        1.67       -0.79      9.32 o
  -5   8   0       61.88       49.59     12.67 o
  -4   8   0       91.96       87.53     11.97 o
  -3   8   0      126.90      111.00     10.06 o
  -2   8   0       21.85       28.88      5.71 o
  -1   8   0      209.30      180.17     10.94 o
   0   8   0      343.05      319.63     13.86 o
   1   8   0        7.08       27.80      5.80 o
   2   8   0      271.42      252.22     13.44 o
   3   8   0        8.23        6.39      4.49 o
   4   8   0       55.89       67.46      8.74 o
   5   8   0        6.57        6.22      8.61 o
   6   8   0        3.34       -0.60      6.34 o
  -7   9   0        0.13       12.59      8.36 o
  -6   9   0        0.54       -0.76     23.98 o
  -5   9   0       32.53       37.25      9.18 o
  -4   9   0       48.03       54.43     19.18 o
  -3   9   0       76.98       84.56      8.38 o
  -2   9   0        1.54        3.89      5.72 o
  -1   9   0        7.38        9.78      5.34 o
   0   9   0      162.28      160.07     14.16 o
   1   9   0       51.06       54.64      6.76 o
   2   9   0       70.60       80.73     10.61 o
   3   9   0       12.14       16.47      5.32 o
   4   9   0       35.48       46.38      7.49 o
   5   9   0       21.56       17.95      7.65 o
  -6  10   0        4.24       -0.95      8.29 o
  -5  10   0        0.05       14.82      7.89 o
  -4  10   0        1.19        5.11     13.70 o
  -3  10   0        1.00       10.38      5.00 o
  -2  10   0        6.74       14.98     10.53 o
  -1  10   0       13.31        7.74      5.75 o
   0  10   0        7.73       10.69      8.75 o
   1  10   0        3.37       15.92      6.20 o
   2  10   0       39.70       34.29      7.04 o
   3  10   0        4.80       18.45      8.38 o
   4  10   0       11.32       21.60     12.84 o
  -5  11   0        0.31        5.45      7.89 o
  -4  11   0       23.41       31.54      8.76 o
  -3  11   0       14.01        2.99      9.96 o
  -2  11   0       11.09        8.47      6.29 o
  -1  11   0        3.85       11.19      9.54 o
   0  11   0       16.47       25.06      7.04 o
   1  11   0       14.34       26.51      7.22 o
   2  11   0        0.43       -2.11      6.08 o
   3  11   0        1.70       23.74     13.59 o
  -2  12   0        5.92        9.22      8.65 o
  -1  12   0        4.47       18.21      7.34 o
   0  12   0        0.77       15.65      7.06 o
   0 -12   1       15.90       34.46     13.95 o
   1 -12   1       22.23       33.54      7.28 o
   2 -12   1        7.61       14.36      8.61 o
  -3 -11   1        4.42        6.04      6.39 o
  -2 -11   1       42.28       51.56      8.30 o
  -1 -11   1        3.87       17.89      9.11 o
   0 -11   1        2.92        2.55     13.48 o
   1 -11   1       18.05       32.00      9.36 o
   2 -11   1       12.88       12.69     11.28 o
   3 -11   1        0.29      -11.01      5.88 o
   4 -11   1        4.18        9.98      7.55 o
   5 -11   1       31.53       36.43      9.66 o
  -4 -10   1        0.90        8.48      5.16 o
  -3 -10   1       24.36       30.03      7.03 o
  -2 -10   1        7.44       17.02      7.01 o
  -1 -10   1        1.69        8.94      5.49 o
   0 -10   1       14.22       15.14      5.81 o
   1 -10   1       13.83       18.65      7.76 o
   2 -10   1       70.18       64.04      9.68 o
   3 -10   1       94.90       91.50     14.57 o
   4 -10   1       13.86       22.66      8.35 o
   5 -10   1        9.76        5.71     22.81 o
   6 -10   1       20.46       18.27     10.78 o
  -5  -9   1        2.16       16.19      9.28 o
  -4  -9   1        7.22       19.03      7.04 o
  -3  -9   1       22.56       26.23      7.13 o
  -2  -9   1        2.43        4.04      4.41 o
  -1  -9   1      249.08      212.01     15.23 o
   0  -9   1        6.57        1.32      7.86 o
   1  -9   1       35.17       35.42      6.66 o
   2  -9   1      153.97      154.92     10.52 o
   3  -9   1       93.05       88.53     10.03 o
   4  -9   1        7.58       13.62      9.36 o
   5  -9   1       64.50       65.77     10.72 o
   6  -9   1       15.10       30.56      8.57 o
   7  -9   1       17.55       19.57      8.56 o
  -6  -8   1        3.02       10.24      5.16 o
  -5  -8   1       31.14       31.65      6.19 o
  -4  -8   1       48.80       51.05      6.94 o
  -3  -8   1        1.76       -2.85      5.21 o
  -2  -8   1      539.73      519.72     19.13 o
  -1  -8   1        1.95       10.33      4.64 o
   0  -8   1        6.31        7.86      5.31 o
   1  -8   1        2.42        7.38      4.46 o
   2  -8   1      189.98      185.89     11.35 o
   3  -8   1      110.64      119.76      9.60 o
   4  -8   1       74.68       78.53      7.95 o
   5  -8   1       33.85       44.32     10.39 o
   6  -8   1       30.28       60.45     20.67 o
   7  -8   1       15.41       23.88      9.09 o
   8  -8   1        9.76       30.67      9.83 o
  -7  -7   1       12.19       24.21      7.71 o
  -6  -7   1       39.53       36.01      6.34 o
  -5  -7   1       35.26       39.74      6.28 o
  -4  -7   1       15.42       16.22      5.85 o
  -3  -7   1       59.03       48.56      7.32 o
  -2  -7   1       11.33        9.55      4.94 o
  -1  -7   1      577.20      577.80     18.45 o
   0  -7   1      195.07      202.44      8.64 o
   1  -7   1       80.78       78.06      5.42 o
   2  -7   1        3.27        9.77      4.06 o
   3  -7   1      121.82      122.06      9.08 o
   4  -7   1       99.47      110.64      8.68 o
   5  -7   1        8.92       15.00      8.11 o
   6  -7   1       50.03       55.21     10.73 o
   7  -7   1       22.39       45.77     10.23 o
   8  -7   1       48.93       52.14     10.92 o
  -8  -6   1        3.54       18.70      5.93 o
  -7  -6   1       10.66       10.96      5.14 o
  -6  -6   1        3.62       10.37      4.99 o
  -5  -6   1       36.29       40.90      6.58 o
  -4  -6   1      121.14      121.94      9.61 o
  -3  -6   1       76.14       74.23      7.63 o
  -2  -6   1       35.00       26.95      4.55 o
  -1  -6   1       10.28       17.17      3.86 o
   0  -6   1      116.03      110.44      6.09 o
   1  -6   1      173.73      162.43      6.99 o
   2  -6   1       73.22       80.18      5.70 o
   3  -6   1       37.96       37.44      4.98 o
   4  -6   1       16.06       17.75      4.51 o
   5  -6   1      132.42      149.91     10.04 o
   6  -6   1        0.07        0.36      6.92 o
   7  -6   1       17.07       21.32      8.47 o
   8  -6   1       46.51       71.47     11.41 o
   9  -6   1        1.52        0.13      8.64 o
  -8  -5   1        3.26       -1.15      4.84 o
  -7  -5   1        5.49        9.67      5.01 o
  -6  -5   1        8.74        8.20      4.59 o
  -5  -5   1       97.27       86.29      7.97 o
  -4  -5   1       25.44       24.08      5.42 o
  -3  -5   1       48.28       65.00      6.23 o
  -2  -5   1      209.74      204.09      9.76 o
  -1  -5   1        2.86       14.38      2.95 o
   0  -5   1      466.11      552.25     12.45 o
   1  -5   1     2715.24     3059.31     34.71 o
   2  -5   1       44.65       44.64      3.37 o
   3  -5   1     1388.53     1346.18     26.44 o
   4  -5   1       53.14       51.44      5.67 o
   5  -5   1      134.88      126.62      9.22 o
   6  -5   1      208.90      187.00     16.74 o
   7  -5   1        0.66        7.13      7.46 o
   8  -5   1        0.44       -7.12     10.82 o
   9  -5   1        0.39       12.27     13.70 o
  -9  -4   1       15.58       24.76      9.64 o
  -8  -4   1       55.63       77.26     10.12 o
  -7  -4   1       30.45       36.10      5.98 o
  -6  -4   1       10.25        9.92      4.87 o
  -5  -4   1        7.97       12.12      4.95 o
  -4  -4   1      222.44      196.99     10.23 o
  -3  -4   1        0.62        2.39      3.70 o
  -2  -4   1     1017.42     1096.81     21.40 o
  -1  -4   1      114.03       92.57      4.66 o
   0  -4   1      359.99      331.76      8.65 o
   1  -4   1     2086.04     2300.56     26.52 o
   2  -4   1      122.13       99.67      4.27 o
   3  -4   1      186.80      172.59      6.30 o
   4  -4   1      205.38      210.69      7.43 o
   5  -4   1      293.96      244.58      8.96 o
   6  -4   1      528.63      494.30     25.47 o
   7  -4   1       16.84       14.33     12.60 o
   8  -4   1       40.40       63.49     11.88 o
   9  -4   1        8.99       22.40      8.15 o
  -9  -3   1        0.01        2.28      7.26 o
  -8  -3   1       45.55       47.89      8.63 o
  -7  -3   1       10.20       16.55      4.70 o
  -6  -3   1        5.57       11.25      6.34 o
  -5  -3   1        2.61        5.64      8.47 o
  -4  -3   1      520.52      483.03     15.06 o
  -3  -3   1      503.43      489.30     14.02 o
  -2  -3   1     1321.87     1375.52     22.92 o
  -1  -3   1        2.64        3.79      2.77 o
   0  -3   1      791.54      766.54     12.06 o
   1  -3   1      592.43      550.14      9.50 o
   2  -3   1        9.40       13.03      1.92 o
   3  -3   1        1.12        9.57      2.64 o
   4  -3   1      163.45      153.63      6.36 o
   5  -3   1      457.87      448.45     12.23 o
   6  -3   1        0.98        2.91      2.90 o
   7  -3   1        5.25       -7.32     10.53 o
   8  -3   1        6.23       -1.02     16.79 o
   9  -3   1       94.79       95.26     12.40 o
  -9  -2   1       45.73       54.05      9.05 o
  -8  -2   1       72.05       71.10     10.03 o
  -7  -2   1       19.64       24.09      4.92 o
  -6  -2   1        5.26       10.99      4.54 o
  -5  -2   1      522.47      517.37     12.92 o
  -4  -2   1       31.19       28.43      3.20 o
  -3  -2   1        5.14        7.80      1.95 o
  -2  -2   1      244.03      220.58      7.70 o
  -1  -2   1       60.49       54.75      4.36 o
   0  -2   1      762.92      799.58     18.70 o
   1  -2   1     2495.11     2452.07     48.21 o
   2  -2   1      241.50      222.89      5.83 o
   3  -2   1      125.68      116.93      4.95 o
   4  -2   1     1129.82     1235.70     19.54 o
   5  -2   1        7.04       14.99      2.81 o
   6  -2   1       82.18       85.37      5.93 o
   7  -2   1       74.78       89.54      8.15 o
   8  -2   1        0.00       -0.88      7.64 o
   9  -2   1       35.62       25.65      7.79 o
  10  -2   1       20.69       20.49     10.03 o
  -9  -1   1       35.15       40.01      8.03 o
  -8  -1   1       71.18       63.25     20.00 o
  -7  -1   1        3.57       18.62      6.96 o
  -6  -1   1      851.31      830.74     21.23 o
  -5  -1   1      231.33      216.26      8.42 o
  -4  -1   1      121.63      125.04      5.89 o
  -3  -1   1       74.99       69.57      4.18 o
  -2  -1   1      160.39      155.83      5.17 o
  -1  -1   1     1700.40     1886.75     27.66 o
   0  -1   1      897.84     1080.93     38.95 o
   1  -1   1     9070.48    11057.19    179.54 o
   2  -1   1      278.93      256.75      7.78 o
   3  -1   1      677.06      644.70     11.89 o
   4  -1   1        5.23        5.73      2.41 o
   5  -1   1      134.33      127.75      6.54 o
   6  -1   1       43.76       46.73      4.76 o
   7  -1   1       62.38       66.78      5.85 o
   8  -1   1        2.52        2.53      4.67 o
   9  -1   1       18.12       29.21      7.75 o
  10  -1   1       24.90       -2.92      9.61 o
 -10   0   1       10.40       27.25      7.88 o
  -9   0   1       16.85       27.64      8.01 o
  -8   0   1        3.08       15.81      6.66 o
  -7   0   1       83.17       86.35      8.27 o
  -6   0   1       16.09       17.52      3.55 o
  -5   0   1      373.12      364.55     10.59 o
  -4   0   1        0.03       -0.82      3.69 o
  -3   0   1       19.96       17.99      2.77 o
  -2   0   1      779.88      836.49     12.36 o
  -1   0   1     2470.28     2602.73     27.55 o
   0   0   1       27.29       25.55      2.56 o
   2   0   1     6670.71     8273.32    100.48 o
   3   0   1       41.14       55.97      3.75 o
   4   0   1        5.25        7.14      2.58 o
   5   0   1      139.59      131.25      6.75 o
   6   0   1      156.22      155.45      7.91 o
   7   0   1        5.33        2.01      3.68 o
   8   0   1        3.01        8.06      6.02 o
   9   0   1       14.77       17.62     11.67 o
 -10   1   1        0.27      -10.18      8.75 o
  -9   1   1        7.96       10.06      8.57 o
  -8   1   1       32.65       34.26      6.25 o
  -7   1   1        4.66        8.93      5.20 o
  -6   1   1        4.07       13.21      3.27 o
  -5   1   1       50.49       64.22      4.50 o
  -4   1   1     1359.64     1357.71     27.77 o
  -3   1   1      853.90      832.34     12.86 o
  -2   1   1       33.65       24.59      3.87 o
  -1   1   1     1588.56     1493.98     32.23 o
   0   1   1     1659.33     1942.81     37.92 o
   1   1   1        0.18       -0.54      1.22 o
   2   1   1      232.98      226.87      6.24 o
   3   1   1      738.78      720.70     12.98 o
   4   1   1       56.95       55.28      4.26 o
   5   1   1      182.17      162.50      7.45 o
   6   1   1        0.01        7.01      3.28 o
   7   1   1       12.91       20.83      4.82 o
   8   1   1       22.81       21.93      7.14 o
   9   1   1       23.04       19.13     16.72 o
 -10   2   1        1.96        8.89      9.82 o
  -9   2   1        4.80        7.28      8.61 o
  -8   2   1       24.81       35.30      9.03 o
  -7   2   1       27.49       19.42      7.96 o
  -6   2   1        0.16        4.91      4.51 o
  -5   2   1      257.84      244.78      8.35 o
  -4   2   1       20.00       24.77      4.05 o
  -3   2   1      748.45      741.20     12.26 o
  -2   2   1       44.45       38.92      2.76 o
  -1   2   1      801.81      740.57     13.00 o
   0   2   1       12.96        9.86      2.14 o
   1   2   1       21.00       20.27      3.00 o
   2   2   1       75.57       88.42      4.16 o
   3   2   1     1212.26     1265.87     18.40 o
   4   2   1     3434.16     3618.75     54.88 o
   5   2   1       41.76       42.81      4.21 o
   6   2   1      235.03      215.32     11.40 o
   7   2   1       99.15       90.16      7.87 o
   8   2   1       31.97       28.56      5.64 o
   9   2   1        5.54        9.24     11.31 o
 -10   3   1        0.09       22.77     11.67 o
  -9   3   1        0.48        4.21      8.86 o
  -8   3   1       23.65       21.71      6.17 o
  -7   3   1       29.34       43.81      7.45 o
  -6   3   1      255.12      261.16     12.86 o
  -5   3   1       20.63       23.09      2.71 o
  -4   3   1       17.60       20.18      3.45 o
  -3   3   1      194.07      175.53      5.95 o
  -2   3   1      315.00      281.23      9.11 o
  -1   3   1      103.93       91.39      4.24 o
   0   3   1        5.32        2.45      2.16 o
   1   3   1      159.28      148.78      5.07 o
   2   3   1      419.59      413.45     11.59 o
   3   3   1     1458.16     1544.93     21.26 o
   4   3   1       32.46       40.18      3.54 o
   5   3   1       16.77       17.51      5.20 o
   6   3   1      140.74      129.62      9.70 o
   7   3   1       80.97       80.01      7.60 o
   8   3   1        0.06        4.14     12.46 o
   9   3   1        5.29        1.57     10.96 o
  -9   4   1        0.19       -1.08     22.88 o
  -8   4   1        3.61       23.57      8.63 o
  -7   4   1       96.56       87.57      8.09 o
  -6   4   1       18.54       20.48      7.24 o
  -5   4   1       21.47       26.65      4.38 o
  -4   4   1       33.68       40.60      3.57 o
  -3   4   1        7.16        8.46      2.60 o
  -2   4   1      557.19      525.29     12.96 o
  -1   4   1       13.50       14.62      2.64 o
   0   4   1      668.29      666.50     12.42 o
   1   4   1      521.35      518.71     10.81 o
   2   4   1      856.35      884.38     15.77 o
   3   4   1       72.01       69.81      3.76 o
   4   4   1        0.02       -0.45      3.68 o
   5   4   1       33.40       32.16      5.60 o
   6   4   1      162.77      153.81     10.38 o
   7   4   1        2.38        8.86      5.46 o
   8   4   1       51.62       74.68      9.93 o
   9   4   1        2.43       14.45     11.74 o
  -9   5   1        0.00       19.47      8.49 o
  -8   5   1      103.24      103.74     13.79 o
  -7   5   1      131.63      127.27     14.84 o
  -6   5   1       52.77       57.31     11.43 o
  -5   5   1       33.08       32.21      6.00 o
  -4   5   1       59.37       69.18      4.77 o
  -3   5   1      616.06      570.85     12.83 o
  -2   5   1      297.34      296.97      8.99 o
  -1   5   1        3.82        1.22      2.58 o
   0   5   1      795.25      836.53     15.58 o
   1   5   1       24.53       14.70      3.99 o
   2   5   1      110.68      103.35      6.21 o
   3   5   1       14.98       15.04      4.17 o
   4   5   1       16.48       19.71      4.80 o
   5   5   1       61.72       67.05      8.44 o
   6   5   1      197.13      170.70     10.96 o
   7   5   1       25.61       26.49      6.68 o
   8   5   1       58.08       71.95      9.68 o
  -9   6   1        0.49        0.52      8.33 o
  -8   6   1       33.85       55.32     11.49 o
  -7   6   1       55.66       73.77     12.06 o
  -6   6   1       47.11       68.79     12.35 o
  -5   6   1      222.30      196.32     16.97 o
  -4   6   1       25.95       28.34      3.78 o
  -3   6   1      693.89      702.11     15.70 o
  -2   6   1       21.23       30.56      3.64 o
  -1   6   1        1.61        1.61      3.02 o
   0   6   1       41.63       44.32      4.19 o
   1   6   1        1.41        3.80      2.95 o
   2   6   1       13.09       13.45      4.33 o
   3   6   1      701.25      623.51     19.84 o
   4   6   1       34.21       36.92      6.39 o
   5   6   1       14.06       25.29      5.43 o
   6   6   1       22.40       26.85      7.57 o
   7   6   1        2.16       24.41     13.06 o
   8   6   1        1.38       14.12      7.28 o
  -8   7   1        0.17       14.78      8.16 o
  -7   7   1       59.88       86.69     12.45 o
  -6   7   1        0.81        1.14      6.87 o
  -5   7   1       25.51       20.85      8.04 o
  -4   7   1       95.33      119.87     13.14 o
  -3   7   1       15.19       21.80      4.65 o
  -2   7   1        4.17        4.91      3.26 o
  -1   7   1       73.94       78.62      5.87 o
   0   7   1       16.33        8.27      3.59 o
   1   7   1       43.30       47.56      6.27 o
   2   7   1       89.96       81.08      8.61 o
   3   7   1       56.39       46.16      6.86 o
   4   7   1       31.92       32.26      5.91 o
   5   7   1       22.47       22.90      8.48 o
   6   7   1        1.63        7.20      6.88 o
   7   7   1       34.02       40.13      8.48 o
  -8   8   1       14.25       67.32     18.86 o
  -7   8   1        0.53       -1.78      8.97 o
  -6   8   1       21.05       30.51     15.33 o
  -5   8   1       19.25       29.75      8.83 o
  -4   8   1        3.79       -0.85      6.73 o
  -3   8   1       49.66       49.88      6.87 o
  -2   8   1       26.17       28.40      5.79 o
  -1   8   1      365.82      337.31     12.75 o
   0   8   1       19.99       25.57      5.50 o
   1   8   1      195.00      172.70     11.24 o
   2   8   1       36.42       42.58      6.42 o
   3   8   1       63.00       62.31      7.05 o
   4   8   1       61.45       68.22      7.42 o
   5   8   1        3.14       16.94      6.83 o
   6   8   1       23.10       43.65     18.68 o
  -7   9   1        1.63       18.70      8.44 o
  -6   9   1       46.20       40.04      9.22 o
  -5   9   1       30.73       36.36      9.11 o
  -4   9   1       55.42       60.46     10.46 o
  -3   9   1       10.55        3.59      4.37 o
  -2   9   1       11.57       25.04      5.59 o
  -1   9   1        8.47       20.44      5.57 o
   0   9   1      231.32      224.87     12.42 o
   1   9   1        5.72        1.29      6.77 o
   2   9   1       56.41       62.57      7.39 o
   3   9   1       19.01       27.82      5.39 o
   4   9   1        2.22        9.69      6.51 o
   5   9   1        8.54       15.78      7.09 o
  -6  10   1        9.58       16.00      8.88 o
  -5  10   1       23.29       39.24     10.23 o
  -4  10   1       49.75       65.18     10.76 o
  -3  10   1       20.51       25.12     12.13 o
  -2  10   1        0.64       10.03      4.92 o
  -1  10   1      121.27      125.20     11.28 o
   0  10   1       11.58       17.49      6.34 o
   1  10   1       22.24       33.07      7.11 o
   2  10   1        8.57       12.10     10.67 o
   3  10   1        5.34       10.23      9.93 o
   4  10   1       54.34       76.79     10.75 o
  -5  11   1       35.44       44.18     12.49 o
  -4  11   1       22.68       44.43     14.73 o
  -3  11   1       14.26       12.92      8.65 o
  -2  11   1        0.15       14.40      8.57 o
  -1  11   1        0.63       16.27     12.13 o
   0  11   1        0.00       14.35     11.21 o
   1  11   1       21.58       13.97      7.22 o
   2  11   1        0.69        3.66      5.99 o
   3  11   1       12.52       25.19      9.32 o
  -2  12   1        2.35       -2.78     11.24 o
  -1  12   1        2.17       26.70     14.94 o
   1 -12   2        0.89        6.79      6.79 o
  -3 -11   2        0.92        3.14     11.42 o
  -2 -11   2        0.89        5.53      5.92 o
  -1 -11   2        6.52       15.79      6.18 o
   0 -11   2       13.93       24.80      9.21 o
   1 -11   2       12.87       22.36      6.27 o
   2 -11   2        0.44        0.43      6.32 o
   3 -11   2        6.76        9.19      6.03 o
   4 -11   2        4.41       11.49     21.31 o
  -4 -10   2        2.89       -2.26      4.87 o
  -3 -10   2       30.38       59.92      8.43 o
  -2 -10   2        1.89        2.50      5.16 o
  -1 -10   2        9.47        9.23      5.73 o
   0 -10   2        6.12        3.81      5.76 o
   1 -10   2       45.82       43.78      7.43 o
   2 -10   2       81.00       75.57      9.66 o
   3 -10   2        0.34        4.44      6.70 o
   4 -10   2        5.93       -2.35     18.50 o
   5 -10   2        2.27        8.44      6.93 o
   6 -10   2        0.14       15.99      7.90 o
  -5  -9   2        8.84       14.29      6.83 o
  -4  -9   2       16.10       28.70      9.35 o
  -3  -9   2        3.56        9.68      6.27 o
  -2  -9   2        7.50        9.13      5.41 o
  -1  -9   2       13.30       13.84      6.62 o
   0  -9   2        2.32       12.03      5.48 o
   1  -9   2       18.18       21.53      5.71 o
   2  -9   2        0.19       13.45      4.53 o
   3  -9   2        8.63       17.63      5.46 o
   4  -9   2       31.88       36.03      5.86 o
   5  -9   2       37.09       26.52      7.98 o
   6  -9   2       12.18       24.26      9.18 o
   7  -9   2       17.44        6.23      8.47 o
  -6  -8   2       16.69       27.61      6.05 o
  -5  -8   2        4.43       10.02      5.40 o
  -4  -8   2       41.99       39.49      6.56 o
  -3  -8   2       65.19       70.61      7.74 o
  -2  -8   2       57.79       53.15      6.91 o
  -1  -8   2       72.60       72.87     15.08 o
   0  -8   2        5.02        7.02     11.07 o
   1  -8   2      251.18      248.37     12.59 o
   2  -8   2      135.02      134.11     10.06 o
   3  -8   2       57.89       61.13      7.09 o
   4  -8   2       48.53       53.46      7.09 o
   5  -8   2        0.08        1.04      6.07 o
   6  -8   2       83.40      105.94     13.09 o
   7  -8   2       98.31       89.44     12.19 o
   8  -8   2       47.65       58.64     11.48 o
  -7  -7   2        0.82        6.28      5.26 o
  -6  -7   2       80.03       69.21      7.89 o
  -5  -7   2       22.70       27.50      5.84 o
  -4  -7   2      154.15      150.31     10.96 o
  -3  -7   2        4.80       -3.52      4.44 o
  -2  -7   2      300.76      270.94     13.15 o
  -1  -7   2       58.08       60.71      6.46 o
   0  -7   2        2.09        2.44      3.11 o
   1  -7   2      103.51       94.12      9.52 o
   2  -7   2      214.95      198.48     17.65 o
   3  -7   2       99.36      101.34      8.65 o
   4  -7   2        0.74        4.32      6.28 o
   5  -7   2      197.88      211.33     12.61 o
   6  -7   2      100.19       89.58     12.85 o
   7  -7   2       98.02      112.42     17.33 o
   8  -7   2        1.53       -5.71     14.87 o
  -8  -6   2        7.21       17.73      5.54 o
  -7  -6   2        0.00       10.88      5.71 o
  -6  -6   2        1.06        1.02      4.64 o
  -5  -6   2      796.82      698.58     22.60 o
  -4  -6   2      403.36      384.72     19.97 o
  -3  -6   2      942.53      856.57     23.11 o
  -2  -6   2       42.57       39.67      6.80 o
  -1  -6   2      284.21      284.48      9.49 o
   0  -6   2       59.08       57.18      4.66 o
   1  -6   2       68.27       68.05      4.38 o
   2  -6   2      157.18      163.24      9.39 o
   3  -6   2       69.88       71.72      6.70 o
   4  -6   2       22.85       15.97      4.63 o
   5  -6   2      159.38      158.70     10.42 o
   6  -6   2       26.26       30.40      9.00 o
   7  -6   2       10.58       22.91      8.46 o
   8  -6   2        6.34       -5.04      6.60 o
   9  -6   2        3.32       -2.11      7.85 o
  -8  -5   2       12.40       13.06      9.64 o
  -7  -5   2        1.29       10.50      4.84 o
  -6  -5   2       22.44       26.04      6.10 o
  -5  -5   2       12.89       23.75      5.65 o
  -4  -5   2      143.58      132.43      9.34 o
  -3  -5   2       92.96       87.90      7.14 o
  -2  -5   2        0.97        1.25      3.12 o
  -1  -5   2      284.60      308.37      9.06 o
   0  -5   2        1.45        0.78      2.58 o
   1  -5   2       40.71       47.40      3.46 o
   2  -5   2       91.45      104.15      6.96 o
   3  -5   2      452.25      468.98     18.56 o
   4  -5   2       39.62       40.11      5.37 o
   5  -5   2      186.49      184.46     10.45 o
   6  -5   2       39.95       49.81      9.31 o
   7  -5   2        1.68        9.56      7.79 o
   8  -5   2        7.63       14.76     10.32 o
   9  -5   2        9.72       23.01      8.02 o
  -9  -4   2       23.40       23.19     11.71 o
  -8  -4   2       17.52       30.85      7.86 o
  -7  -4   2        1.15       15.22      5.74 o
  -6  -4   2       15.31       17.12      5.28 o
  -5  -4   2      387.09      384.16     15.17 o
  -4  -4   2        0.02        0.75      4.80 o
  -3  -4   2      142.60      147.04      8.70 o
  -2  -4   2        7.85       15.03      3.87 o
  -1  -4   2        4.81        3.89      1.98 o
   0  -4   2       11.68        8.66      2.42 o
   1  -4   2       32.32       40.39      2.71 o
   2  -4   2      565.02      540.26     14.55 o
   3  -4   2       84.75       86.80      6.31 o
   4  -4   2       62.84       59.67      3.81 o
   5  -4   2      403.40      371.68     14.35 o
   6  -4   2       42.46       41.53      5.35 o
   7  -4   2      103.15      109.40     12.92 o
   8  -4   2       23.03       20.13      7.69 o
   9  -4   2       34.01       50.75     15.05 o
  -9  -3   2       22.57       49.47     17.93 o
  -8  -3   2       11.63       32.86      7.20 o
  -7  -3   2        1.58        7.29      5.73 o
  -6  -3   2       26.05       32.55      5.15 o
  -5  -3   2      622.54      591.40     17.92 o
  -4  -3   2        6.90        9.46      3.96 o
  -3  -3   2     1049.20     1068.19     21.26 o
  -2  -3   2      276.20      265.79      9.36 o
  -1  -3   2      890.52      918.98     17.95 o
   0  -3   2        0.45       -1.57      1.87 o
   1  -3   2       60.45       55.48      4.30 o
   2  -3   2      185.92      176.10      7.63 o
   3  -3   2      420.30      479.04     13.69 o
   4  -3   2      495.16      485.89     11.56 o
   5  -3   2       24.37       23.10      3.19 o
   6  -3   2        3.03        8.17      5.07 o
   7  -3   2        0.03        7.44      7.51 o
   8  -3   2       43.78       56.56      9.77 o
   9  -3   2       49.26       30.84     14.30 o
  -9  -2   2       29.20       21.72      7.09 o
  -8  -2   2       13.19       10.71      6.20 o
  -7  -2   2       92.82       84.94     10.37 o
  -6  -2   2       27.20       31.53      4.76 o
  -5  -2   2      112.97      111.00      7.37 o
  -4  -2   2       19.28       23.29      3.06 o
  -3  -2   2     1580.82     1545.39     20.15 o
  -2  -2   2      103.28       97.14      3.95 o
  -1  -2   2      469.49      484.48      8.81 o
   0  -2   2       92.60       94.64      6.21 o
   1  -2   2       19.52       26.72      4.42 o
   2  -2   2     1401.89     1490.07     18.37 o
   3  -2   2       45.22       59.51      3.84 o
   4  -2   2      309.55      321.17      9.60 o
   5  -2   2      125.27      140.36      7.05 o
   6  -2   2       17.88       22.32      3.77 o
   7  -2   2        3.88        3.79      3.56 o
   8  -2   2       76.78       64.75     20.67 o
   9  -2   2       49.31       70.75      9.79 o
  -9  -1   2       10.17       11.66      7.90 o
  -8  -1   2        4.03       19.11      9.61 o
  -7  -1   2      146.35      140.72     12.98 o
  -6  -1   2       42.95       53.32      4.96 o
  -5  -1   2      215.85      202.84      7.97 o
  -4  -1   2      174.75      161.76      6.56 o
  -3  -1   2        0.16       -1.25      2.02 o
  -2  -1   2      804.11      786.70     11.45 o
  -1  -1   2      547.41      523.53      8.27 o
   0  -1   2      571.08      630.71     33.87 o
   1  -1   2     1972.26     2371.44     35.39 o
   2  -1   2      653.14      745.05     11.84 o
   3  -1   2      639.94      649.43     12.43 o
   4  -1   2        0.00       -0.55      2.74 o
   5  -1   2        7.35        3.70      2.62 o
   6  -1   2        5.11        3.02      3.15 o
   7  -1   2        0.00        4.68      3.35 o
   8  -1   2        3.88        8.95      6.65 o
   9  -1   2      116.51      105.46     16.22 o
 -10   0   2        0.91       13.13      7.56 o
  -9   0   2        2.85        8.78      6.75 o
  -8   0   2       21.71       22.59     10.28 o
  -7   0   2       40.58       45.02      6.60 o
  -6   0   2       86.49       90.44      8.03 o
  -5   0   2       81.79       94.19      5.40 o
  -4   0   2      179.97      165.14      6.57 o
  -3   0   2     1099.67     1009.99     14.52 o
  -2   0   2      294.29      283.42      6.12 o
  -1   0   2     3018.65     3192.82     36.81 o
   0   0   2        0.40       -0.57      0.95 o
   1   0   2        2.04        6.00      1.65 o
   2   0   2      149.18      156.40      6.90 o
   3   0   2      193.80      201.12      6.68 o
   4   0   2        3.37        2.67      2.30 o
   5   0   2      112.98      110.71      6.31 o
   6   0   2        0.01        8.19      3.28 o
   7   0   2        1.41        3.63      3.72 o
   8   0   2      183.29      164.49     13.02 o
   9   0   2        2.46        3.38     17.83 o
 -10   1   2        4.82       12.68      7.37 o
  -9   1   2       11.23        8.60      6.81 o
  -8   1   2       30.96       30.02      6.22 o
  -7   1   2       17.75        9.45      5.49 o
  -6   1   2        4.32        3.61      4.44 o
  -5   1   2       16.57       19.62      2.96 o
  -4   1   2     3079.92     3072.80     51.07 o
  -3   1   2     1028.21      975.64     18.59 o
  -2   1   2    70517.35    69661.70   1362.90 o
  -1   1   2        1.68        2.28      2.11 o
   0   1   2     7789.04     9583.17    115.90 o
   1   1   2      151.49      191.57      9.88 o
   2   1   2       57.26       62.32      3.68 o
   3   1   2       56.00       63.66      4.00 o
   4   1   2      653.19      716.53     14.73 o
   5   1   2       27.77       25.04      4.93 o
   6   1   2        2.03        9.69      3.43 o
   7   1   2      213.54      212.10     11.74 o
   8   1   2        8.24       22.31      7.92 o
   9   1   2       15.25       46.32     12.60 o
 -10   2   2        0.13       -3.47      6.60 o
  -9   2   2       13.60       23.54      7.65 o
  -8   2   2        3.30        2.04      8.88 o
  -7   2   2       30.80       31.13      6.75 o
  -6   2   2      222.66      227.55     12.00 o
  -5   2   2       51.37       52.62      5.97 o
  -4   2   2      190.44      148.61      8.60 o
  -3   2   2      694.73      696.73     15.91 o
  -2   2   2      160.64      137.55      7.21 o
  -1   2   2       81.53       72.53      3.73 o
   0   2   2        0.53        2.40      2.01 o
   1   2   2      637.48      664.37     15.00 o
   2   2   2      639.31      659.50     11.76 o
   3   2   2      240.60      243.12      7.67 o
   4   2   2       11.31       16.69      2.94 o
   5   2   2       24.28       33.23      4.05 o
   6   2   2      123.07      101.28      8.50 o
   7   2   2       25.86       25.21      5.03 o
   8   2   2       46.05       42.72      6.31 o
   9   2   2        0.04       24.12     11.31 o
 -10   3   2        2.52       -6.48     10.18 o
  -9   3   2        3.04        4.66      5.60 o
  -8   3   2        0.21        5.15      7.14 o
  -7   3   2       62.52       65.14      8.07 o
  -6   3   2       10.33       13.96      4.99 o
  -5   3   2        0.00       -1.48      7.63 o
  -4   3   2      393.06      378.48     13.50 o
  -3   3   2       82.45       78.86      3.71 o
  -2   3   2       31.99       31.07      2.87 o
  -1   3   2        0.94        0.69      1.95 o
   0   3   2     2877.63     3066.55     31.70 o
   1   3   2      149.17      150.18      5.62 o
   2   3   2      163.93      137.51      5.62 o
   3   3   2      267.06      239.28      7.80 o
   4   3   2        1.00        3.03      2.94 o
   5   3   2       54.63       58.75      6.40 o
   6   3   2        1.78        3.00      4.65 o
   7   3   2        3.06        0.03      7.52 o
   8   3   2       18.99       35.14      7.62 o
   9   3   2        9.50       50.52     12.52 o
  -9   4   2       18.45       20.28      8.62 o
  -8   4   2        3.71       30.43     14.59 o
  -7   4   2        3.59        8.68      5.37 o
  -6   4   2        0.16       14.98      4.55 o
  -5   4   2        8.71       12.48      4.78 o
  -4   4   2        4.95        8.80      2.13 o
  -3   4   2        6.78       11.60      2.26 o
  -2   4   2      718.58      656.80     12.63 o
  -1   4   2      379.95      353.55      9.05 o
   0   4   2      188.35      166.32      6.27 o
   1   4   2       33.50       46.25      3.55 o
   2   4   2       14.33       11.25      2.45 o
   3   4   2      222.47      227.19      7.74 o
   4   4   2        2.32        6.55      3.68 o
   5   4   2      262.28      252.81     12.37 o
   6   4   2        4.15       15.25      5.03 o
   7   4   2       46.55       60.42      9.10 o
   8   4   2        4.27        8.57     17.83 o
  -9   5   2        4.10       17.35      9.32 o
  -8   5   2       36.27       36.01     10.11 o
  -7   5   2       38.11       43.96     12.38 o
  -6   5   2       52.77       62.65      7.93 o
  -5   5   2       65.44       84.84      8.09 o
  -4   5   2       20.71       23.12      4.94 o
  -3   5   2      485.75      450.33     11.41 o
  -2   5   2       21.12       15.54      2.82 o
  -1   5   2      839.43      813.49     15.49 o
   0   5   2        3.55        2.98      2.65 o
   1   5   2      195.05      223.40      7.85 o
   2   5   2      602.94      625.96     13.57 o
   3   5   2       11.83        8.12      5.64 o
   4   5   2       87.44       67.10      6.95 o
   5   5   2      160.38      148.68     10.31 o
   6   5   2        0.00       13.21      7.01 o
   7   5   2        0.75        4.11      6.45 o
   8   5   2        9.52       24.73      7.79 o
  -9   6   2        0.98        0.45     10.50 o
  -8   6   2        0.52       15.80      8.10 o
  -7   6   2        5.70       20.64     15.09 o
  -6   6   2        6.76       13.94      8.19 o
  -5   6   2       35.77       31.10      9.21 o
  -4   6   2       56.43       63.58      7.21 o
  -3   6   2       58.22       57.32      4.73 o
  -2   6   2        7.28        6.87      3.87 o
  -1   6   2       42.51       42.49      4.15 o
   0   6   2       11.66       16.85      3.30 o
   1   6   2      232.17      199.51      8.25 o
   2   6   2        4.13        7.09      4.22 o
   3   6   2      107.68      113.01     10.92 o
   4   6   2       23.76       25.18      5.80 o
   5   6   2       62.34       57.39      9.53 o
   6   6   2        4.85        2.14      6.29 o
   7   6   2       13.76       28.34      7.37 o
  -8   7   2        5.11       26.56     13.16 o
  -7   7   2       48.37       59.49     17.68 o
  -6   7   2        0.20       12.49      7.66 o
  -5   7   2       55.79       58.59     10.62 o
  -4   7   2        6.16       11.13     11.28 o
  -3   7   2        1.27        4.49      3.30 o
  -2   7   2       15.74       14.79      3.70 o
  -1   7   2       71.98       67.83      5.64 o
   0   7   2      102.72       98.39      6.52 o
   1   7   2      486.20      476.10     16.98 o
   2   7   2      253.97      245.15     12.74 o
   3   7   2        0.37        4.51      4.35 o
   4   7   2        7.37       11.52      4.74 o
   5   7   2        8.16        5.20      7.86 o
   6   7   2       37.76       44.86     10.10 o
   7   7   2        9.91        4.74      7.22 o
  -8   8   2        9.42       34.62     18.75 o
  -7   8   2        5.15       18.42     24.02 o
  -6   8   2        0.60       17.54      7.80 o
  -5   8   2       47.74       52.71     17.61 o
  -4   8   2        2.42       -5.24      7.06 o
  -3   8   2        6.35       17.75      5.06 o
  -2   8   2       10.00       16.26      4.38 o
  -1   8   2      426.64      427.77     14.21 o
   0   8   2      498.63      506.43     15.75 o
   1   8   2      655.95      618.57     23.68 o
   2   8   2        1.99       11.64      5.21 o
   3   8   2       14.00       24.98      5.12 o
   4   8   2        2.53        2.29      5.66 o
   5   8   2       24.12       41.02      8.37 o
   6   8   2       52.96       50.64      9.06 o
  -7   9   2       20.48       35.68      9.27 o
  -6   9   2       10.66       21.61     16.40 o
  -5   9   2       81.02       94.66     12.45 o
  -4   9   2       31.98       42.61      9.64 o
  -3   9   2      167.72      175.27     16.01 o
  -2   9   2      164.39      151.24     10.61 o
  -1   9   2        0.38        7.42      5.17 o
   0   9   2      251.08      236.52     12.63 o
   1   9   2        0.82        3.02      4.77 o
   2   9   2        7.00       19.25      5.95 o
   3   9   2       15.70       14.79      6.57 o
   4   9   2        1.59        7.10      5.87 o
   5   9   2       29.11       45.75     10.92 o
  -6  10   2       15.52       29.00     21.38 o
  -5  10   2        7.26        7.69      8.50 o
  -4  10   2        0.29       12.40      7.89 o
  -3  10   2        0.19       18.90      7.88 o
  -2  10   2       97.45      115.57     10.43 o
  -1  10   2       15.32       12.56      6.07 o
   0  10   2       40.30       59.65     11.56 o
   1  10   2       22.86       34.44      7.82 o
   2  10   2       32.18       38.76      7.79 o
   3  10   2       30.19       46.49      8.79 o
   4  10   2        0.93        5.96     10.00 o
  -5  11   2        0.81       12.63     27.32 o
  -4  11   2        7.61       21.94      8.77 o
  -3  11   2        8.49       10.76      9.00 o
  -2  11   2        0.79       28.32     10.25 o
  -1  11   2        0.02       12.07     10.00 o
   0  11   2       37.80       43.62      8.23 o
   1  11   2        0.43       11.10      8.04 o
   2  11   2        5.77       20.35      9.25 o
  -2 -11   3       28.94       52.92     21.85 o
  -1 -11   3       27.75       35.99      7.28 o
   0 -11   3       12.21       12.97     14.66 o
   1 -11   3        0.03       -3.80      8.25 o
   2 -11   3        0.99        2.63      6.05 o
   3 -11   3        0.00       12.44      6.73 o
   4 -11   3       13.73       32.49      8.64 o
  -4 -10   3       33.13       32.09      7.34 o
  -3 -10   3        3.11       12.18      8.11 o
  -2 -10   3        0.72       19.81      5.95 o
  -1 -10   3       29.77       41.37      7.41 o
   0 -10   3       15.38       12.15      5.67 o
   1 -10   3       11.63       12.48      5.84 o
   2 -10   3        4.01       16.10      6.37 o
   3 -10   3      159.35      150.47     11.27 o
   4 -10   3        1.16        0.88      4.93 o
   5 -10   3        4.96       13.44     11.49 o
   6 -10   3        0.27       20.77      7.96 o
  -5  -9   3       13.35       19.90      6.12 o
  -4  -9   3       26.89       38.94      8.61 o
  -3  -9   3        1.57       -3.14     17.86 o
  -2  -9   3       48.47       56.79      7.69 o
  -1  -9   3       22.45       23.48      6.34 o
   0  -9   3       70.21       58.29      8.38 o
   1  -9   3      194.36      176.61     14.01 o
   2  -9   3        0.01        6.24      4.35 o
   3  -9   3       11.54       16.31      5.06 o
   4  -9   3       79.29       75.17      7.97 o
   5  -9   3        0.22        4.60     11.39 o
   6  -9   3       33.05       25.50      8.55 o
   7  -9   3       12.81       29.83      8.48 o
  -6  -8   3        7.06       -1.23      5.06 o
  -5  -8   3        3.27       12.37      6.57 o
  -4  -8   3        3.53        2.12      4.55 o
  -3  -8   3      275.58      258.04     13.67 o
  -2  -8   3       43.64       39.07      5.93 o
  -1  -8   3       31.58       34.17      6.57 o
   0  -8   3      159.62      129.64     11.75 o
   1  -8   3      323.97      288.67     13.88 o
   2  -8   3        3.65        7.01      4.94 o
   3  -8   3      289.72      283.51     14.48 o
   4  -8   3       37.41       28.40      5.75 o
   5  -8   3       87.05       92.41      8.51 o
   6  -8   3       52.78       53.27     10.94 o
   7  -8   3       10.14       32.85     13.48 o
  -7  -7   3       18.56       22.58      5.87 o
  -6  -7   3       25.59       35.35      6.27 o
  -5  -7   3        0.44        7.73      6.26 o
  -4  -7   3      562.32      570.46     22.91 o
  -3  -7   3        0.79        6.33      4.64 o
  -2  -7   3        4.38        5.07      6.59 o
  -1  -7   3        0.45        1.51      3.88 o
   0  -7   3      221.59      200.96     10.58 o
   1  -7   3      182.44      183.01     11.41 o
   2  -7   3       26.07       19.49      4.84 o
   3  -7   3      155.10      124.98      9.57 o
   4  -7   3      109.50      115.94      9.32 o
   5  -7   3      118.16      116.79      9.56 o
   6  -7   3       49.96       48.24      9.72 o
   7  -7   3        5.47       10.39     10.39 o
   8  -7   3        0.24       16.42      8.65 o
  -8  -6   3       16.03       20.34      9.89 o
  -7  -6   3       12.47       15.88      5.51 o
  -6  -6   3        1.49       14.91      5.30 o
  -5  -6   3       18.71       18.84      5.45 o
  -4  -6   3       14.92       25.68      5.91 o
  -3  -6   3      349.69      326.69     14.34 o
  -2  -6   3      431.61      430.01     22.62 o
  -1  -6   3       57.61       55.89      4.34 o
   0  -6   3        6.73        9.99      2.59 o
   1  -6   3      194.40      191.03      9.72 o
   2  -6   3      146.46      121.35      8.13 o
   3  -6   3       38.73       45.78      7.10 o
   4  -6   3      137.46      127.40      9.46 o
   5  -6   3       33.56       27.77      5.96 o
   6  -6   3      103.94       99.25      8.70 o
   7  -6   3        0.18       11.58      8.34 o
   8  -6   3       14.38       21.38     17.29 o
  -8  -5   3        1.11       14.37      9.61 o
  -7  -5   3       11.62       21.15      5.49 o
  -6  -5   3       61.86       57.69      6.84 o
  -5  -5   3       32.75       34.35      6.10 o
  -4  -5   3       17.17       21.27      6.74 o
  -3  -5   3       16.55       18.03      4.56 o
  -2  -5   3      371.10      333.62     13.76 o
  -1  -5   3      393.27      380.09     10.22 o
   0  -5   3       51.27       68.65      4.47 o
   1  -5   3        9.70        9.90      3.07 o
   2  -5   3      235.39      200.44      9.58 o
   3  -5   3       51.38       49.74      5.48 o
   4  -5   3        2.93        9.61      3.84 o
   5  -5   3        8.21       10.16      8.53 o
   6  -5   3      137.33      147.33     10.09 o
   7  -5   3        4.09        4.64      7.34 o
   8  -5   3       10.48       23.51     15.09 o
   9  -5   3        8.64       14.80     14.23 o
  -9  -4   3        2.46        7.83      7.48 o
  -8  -4   3        1.41       12.43      7.36 o
  -7  -4   3        3.01       12.04      4.30 o
  -6  -4   3       36.88       41.63      7.25 o
  -5  -4   3       12.97       16.52      4.57 o
  -4  -4   3      408.92      398.16     14.41 o
  -3  -4   3        2.06        2.78      3.28 o
  -2  -4   3      668.89      763.61     13.59 o
  -1  -4   3     3812.54     4572.79     75.37 o
   0  -4   3       51.94       39.65      3.57 o
   1  -4   3     2609.73     2898.54     57.61 o
   2  -4   3      132.22      144.63      7.96 o
   3  -4   3      298.30      276.04     11.40 o
   4  -4   3      855.92      830.86     21.21 o
   5  -4   3        0.05        2.07      3.29 o
   6  -4   3        9.85        4.87      3.68 o
   7  -4   3        3.76       23.87      7.59 o
   8  -4   3       45.12       48.79      9.51 o
   9  -4   3       24.96       19.06      7.42 o
  -9  -3   3        3.84       31.77      7.86 o
  -8  -3   3        2.64       12.54      6.40 o
  -7  -3   3        1.34        4.00      6.05 o
  -6  -3   3      106.92       97.84      7.78 o
  -5  -3   3        0.17        4.56      3.81 o
  -4  -3   3      161.73      149.31      8.29 o
  -3  -3   3      299.37      296.52     10.79 o
  -2  -3   3       73.80       68.42      3.78 o
  -1  -3   3     1157.65     1290.68     18.07 o
   0  -3   3      427.44      433.58      9.12 o
   1  -3   3      466.35      455.81     12.10 o
   2  -3   3      358.01      388.95     12.33 o
   3  -3   3      220.34      187.17      8.95 o
   4  -3   3     1808.11     1826.57     25.62 o
   5  -3   3      170.01      159.39      7.36 o
   6  -3   3      126.47      104.70      8.34 o
   7  -3   3       17.21       17.52      5.03 o
   8  -3   3       21.65       48.53     12.38 o
   9  -3   3       40.43       34.56      8.78 o
  -9  -2   3        0.83       11.64      7.21 o
  -8  -2   3       10.51       10.81      6.45 o
  -7  -2   3        5.46       13.28      6.24 o
  -6  -2   3      118.66      116.50      7.82 o
  -5  -2   3       75.11       66.56      5.94 o
  -4  -2   3      376.85      343.80      9.59 o
  -3  -2   3        0.33        1.92      1.96 o
  -2  -2   3      328.48      302.57      7.34 o
  -1  -2   3     1405.64     1385.99     18.18 o
   0  -2   3       44.43       38.92      2.82 o
   1  -2   3       13.65       11.64      3.16 o
   2  -2   3      212.70      237.66      6.24 o
   3  -2   3     1154.67     1282.46     18.93 o
   4  -2   3       50.03       58.32      5.18 o
   5  -2   3       44.42       51.60      4.48 o
   6  -2   3        8.29       12.34      4.49 o
   7  -2   3      192.23      184.86     11.30 o
   8  -2   3        8.06       -7.93      9.43 o
   9  -2   3       71.72       67.59     16.30 o
  -9  -1   3        5.56       22.29      7.38 o
  -8  -1   3        2.12        8.40      6.39 o
  -7  -1   3       95.69      102.94     19.60 o
  -6  -1   3        1.48        1.92      5.23 o
  -5  -1   3       14.15       16.70      3.00 o
  -4  -1   3      142.85      128.00      5.74 o
  -3  -1   3       77.71       74.21      3.93 o
  -2  -1   3      149.60      150.97      4.97 o
  -1  -1   3     4315.68     4360.88     39.67 o
   0  -1   3       63.86       77.12      3.49 o
   1  -1   3        7.86       11.72      2.03 o
   2  -1   3     1284.88     1461.68     18.82 o
   3  -1   3      276.83      283.16      8.20 o
   4  -1   3      279.10      321.09      9.74 o
   5  -1   3      429.55      422.11     12.37 o
   6  -1   3        5.31        9.38      3.78 o
   7  -1   3       84.26       81.97      6.76 o
   8  -1   3      147.73      143.72     14.29 o
 -10   0   3        8.99       10.73      7.41 o
  -9   0   3        0.14        9.13      6.36 o
  -8   0   3      156.03      149.84     15.44 o
  -7   0   3       34.72       26.73      7.06 o
  -6   0   3       69.00       73.16      8.97 o
  -5   0   3       38.40       42.03      3.92 o
  -4   0   3       27.84       26.08      2.87 o
  -3   0   3     1030.59     1000.60     14.45 o
  -2   0   3     2530.53     2490.19     25.56 o
  -1   0   3    12147.96    13153.19    104.31 o
   0   0   3      132.32      118.97      5.17 o
   1   0   3     1461.66     1980.63     21.48 o
   2   0   3      548.80      695.05     11.94 o
   3   0   3      295.33      326.84      8.95 o
   4   0   3       47.17       62.18      5.40 o
   5   0   3      310.20      285.16     10.28 o
   6   0   3        0.12        3.44      3.46 o
   7   0   3       61.70       62.01      5.78 o
   8   0   3      123.52      101.67      8.41 o
   9   0   3       30.02       15.65      9.32 o
 -10   1   3        1.52       -2.37      7.21 o
  -9   1   3       25.63       21.66      6.82 o
  -8   1   3        0.48        6.36      9.32 o
  -7   1   3      142.44      140.63     10.75 o
  -6   1   3        1.98        7.24      4.62 o
  -5   1   3        5.04        5.20      3.58 o
  -4   1   3      244.10      237.38     10.61 o
  -3   1   3      827.89      788.86     17.13 o
  -2   1   3       21.24       35.45      3.98 o
  -1   1   3     1405.54     1399.83     16.41 o
   0   1   3     4937.37     5951.38     60.54 o
   1   1   3       92.54      110.99      5.66 o
   2   1   3      246.41      330.99      9.92 o
   3   1   3      823.33      951.35     16.32 o
   4   1   3      272.87      279.27      9.23 o
   5   1   3       10.86       15.79      3.15 o
   6   1   3        7.77       15.47      3.98 o
   7   1   3       21.07       28.87      8.03 o
   8   1   3       86.07       77.07      9.51 o
   9   1   3        1.00       10.10      9.32 o
 -10   2   3        1.99        7.51     11.53 o
  -9   2   3        0.08       14.29      7.76 o
  -8   2   3        0.75        8.51      5.62 o
  -7   2   3       13.09       19.89      6.52 o
  -6   2   3      154.00      169.00     10.71 o
  -5   2   3      241.26      226.13     11.09 o
  -4   2   3      154.51      118.20      9.48 o
  -3   2   3      146.70      141.60      7.47 o
  -2   2   3     1085.84     1025.37     18.44 o
  -1   2   3        0.26        1.56      1.95 o
   0   2   3      435.97      408.58      8.06 o
   1   2   3      405.83      435.69     16.53 o
   2   2   3       15.72       19.48      2.40 o
   3   2   3      314.60      361.85      9.70 o
   4   2   3       19.84       18.42      3.02 o
   5   2   3       15.90       16.48      3.30 o
   6   2   3       15.43       22.30      5.26 o
   7   2   3       65.75       65.18      9.22 o
   8   2   3       17.74       13.90     11.31 o
   9   2   3        0.33       15.65      9.61 o
  -9   3   3        4.10       30.42      6.45 o
  -8   3   3        2.16        1.66      5.14 o
  -7   3   3       64.30       73.89      8.30 o
  -6   3   3        0.37       10.28      4.32 o
  -5   3   3       18.72       14.04      4.99 o
  -4   3   3       23.76       20.05      4.51 o
  -3   3   3       80.31       73.54      6.13 o
  -2   3   3      234.96      192.98      6.03 o
  -1   3   3        1.00        3.13      1.92 o
   0   3   3       28.36       30.05      2.72 o
   1   3   3     1285.84     1534.25     24.03 o
   2   3   3     5113.79     5901.99     65.39 o
   3   3   3       65.81       66.09      4.24 o
   4   3   3      315.05      304.60      9.99 o
   5   3   3      218.10      196.73     10.46 o
   6   3   3      147.34      138.05     19.82 o
   7   3   3        7.43        9.98      6.55 o
   8   3   3        6.17       17.77      7.48 o
   9   3   3        2.10        5.88      8.97 o
  -9   4   3        5.80       15.47      8.00 o
  -8   4   3       21.37       26.78      6.67 o
  -7   4   3        0.01       10.61      8.42 o
  -6   4   3        0.06        5.80      5.64 o
  -5   4   3        4.92       11.03      5.26 o
  -4   4   3       21.15       20.45      4.48 o
  -3   4   3       86.80       79.12      5.35 o
  -2   4   3        0.27        4.83      2.34 o
  -1   4   3      604.66      584.81     12.20 o
   0   4   3      788.08      849.54     15.00 o
   1   4   3     1492.01     1599.19     22.25 o
   2   4   3        5.22        5.12      1.87 o
   3   4   3       22.65       29.17      4.31 o
   4   4   3      196.33      171.05      9.52 o
   5   4   3       41.14       31.91      5.18 o
   6   4   3        4.31        4.24      6.22 o
   7   4   3        4.32        6.11     14.91 o
   8   4   3       23.54       38.39      7.86 o
  -9   5   3       14.39       23.87      9.43 o
  -8   5   3        0.12        7.35      7.60 o
  -7   5   3       17.26       25.34      9.27 o
  -6   5   3       14.15       16.55      6.05 o
  -5   5   3        0.48        6.23      5.22 o
  -4   5   3       79.54       82.38      7.67 o
  -3   5   3        0.87        3.72      2.38 o
  -2   5   3       53.64       48.04      4.10 o
  -1   5   3       25.78       24.41      3.41 o
   0   5   3      493.00      476.15     11.79 o
   1   5   3      327.43      315.18      9.58 o
   2   5   3        3.09        2.15      4.16 o
   3   5   3       43.44       41.34      7.31 o
   4   5   3      448.17      385.46     14.80 o
   5   5   3        5.40        3.04      7.12 o
   6   5   3      130.14      114.88     12.08 o
   7   5   3       10.09       29.36     14.77 o
   8   5   3       24.43       23.27      8.57 o
  -9   6   3       23.60       46.06     11.07 o
  -8   6   3        5.33       15.70      8.61 o
  -7   6   3        5.91       13.80      7.37 o
  -6   6   3       13.83       19.83      8.09 o
  -5   6   3       94.16      100.71      9.14 o
  -4   6   3       67.28       72.16      7.62 o
  -3   6   3        4.40        9.75      3.02 o
  -2   6   3       93.62       83.39      5.63 o
  -1   6   3       74.72       80.73      5.60 o
   0   6   3       22.41       26.36      3.75 o
   1   6   3       36.02       29.99      3.61 o
   2   6   3        0.01        2.60      2.73 o
   3   6   3        9.45       11.87      4.62 o
   4   6   3      416.51      364.64     20.60 o
   5   6   3       11.12       16.47      9.32 o
   6   6   3      186.67      146.44     13.64 o
   7   6   3       26.41       41.28     17.65 o
  -8   7   3       26.97       49.39     10.31 o
  -7   7   3       12.04       20.49      8.41 o
  -6   7   3        4.43        2.90      7.25 o
  -5   7   3      121.65      133.36     14.12 o
  -4   7   3        0.55        1.28      4.30 o
  -3   7   3        1.59        4.87      6.35 o
  -2   7   3       14.78       17.68      4.66 o
  -1   7   3      102.35       84.69      6.18 o
   0   7   3       11.05       12.63      6.76 o
   1   7   3     1088.34     1011.68     21.06 o
   2   7   3       36.82       31.29      5.67 o
   3   7   3       19.01       19.70      7.42 o
   4   7   3       69.93       71.73     15.37 o
   5   7   3        1.45       10.87      6.68 o
   6   7   3        4.13       16.50      6.93 o
   7   7   3        1.54       -0.28      6.82 o
  -8   8   3        0.83        8.73      7.97 o
  -7   8   3        5.66       18.28      8.95 o
  -6   8   3       55.18       70.23     11.33 o
  -5   8   3        0.20       -5.55      6.48 o
  -4   8   3        3.37        7.05      6.96 o
  -3   8   3       18.64       17.34      5.48 o
  -2   8   3        0.01       11.98      4.22 o
  -1   8   3       12.69        9.87      6.85 o
   0   8   3       63.02       52.64      6.23 o
   1   8   3       40.01       45.76      6.23 o
   2   8   3       22.78       33.03      8.02 o
   3   8   3        5.53        8.36      6.16 o
   4   8   3        0.00       -5.31      5.73 o
   5   8   3       67.37       77.97     14.12 o
   6   8   3        1.79       10.85      6.81 o
  -7   9   3        0.60        5.18      9.39 o
  -6   9   3        4.52        8.27      7.80 o
  -5   9   3        9.74       20.71      8.36 o
  -4   9   3        3.01       19.79      9.43 o
  -3   9   3      151.58      170.88     15.72 o
  -2   9   3        1.53       10.57      6.94 o
  -1   9   3      249.25      247.64     11.55 o
   0   9   3       26.53       39.98      5.91 o
   1   9   3       37.12       34.42      5.86 o
   2   9   3       45.80       43.97      8.43 o
   3   9   3        1.17       14.40      7.29 o
   4   9   3       13.60       12.16     15.01 o
   5   9   3       20.65       81.19     18.50 o
  -6  10   3       10.55        7.33      8.65 o
  -5  10   3        7.69       -0.30      7.29 o
  -4  10   3        5.02        7.98      7.45 o
  -3  10   3        5.17        9.67      7.75 o
  -2  10   3       62.27       57.43     10.71 o
  -1  10   3        1.18       17.99      5.91 o
   0  10   3       29.85       37.30      6.11 o
   1  10   3        3.78        5.93      6.60 o
   2  10   3        0.07       19.70      6.99 o
   3  10   3       14.16       15.80      6.97 o
   4  10   3       45.44       64.20     10.24 o
  -4  11   3        2.30       11.88      8.09 o
  -3  11   3       24.49       19.23     14.66 o
  -2  11   3        7.22      -16.79      8.89 o
  -1  11   3        4.71        8.38      5.93 o
   0  11   3        7.99       20.64      8.68 o
   1  11   3        4.65       13.66      8.54 o
   2  11   3       59.28       70.15     23.87 o
  -2 -11   4        0.13       24.24     12.20 o
  -1 -11   4        6.98        6.69      5.90 o
   0 -11   4       15.86       19.15     10.32 o
   1 -11   4        1.02       14.77      6.62 o
   2 -11   4       28.92       45.05      7.73 o
   3 -11   4       21.20       35.50     12.67 o
   4 -11   4        1.76       16.70      5.67 o
  -4 -10   4        2.62       20.85     11.56 o
  -3 -10   4        0.37        3.82      7.79 o
  -2 -10   4       16.02       12.05      6.33 o
  -1 -10   4       11.05       33.13      6.37 o
   0 -10   4        4.97        6.68     12.42 o
   1 -10   4       48.51       58.87     16.47 o
   2 -10   4       25.75       25.49      6.91 o
   3 -10   4        1.28       10.21      5.02 o
   4 -10   4       10.33        8.26      7.51 o
   5 -10   4        9.86       12.05     14.05 o
  -5  -9   4       26.66       38.89     13.51 o
  -4  -9   4        1.85        8.51      5.48 o
  -3  -9   4       15.91        9.61      9.86 o
  -2  -9   4        0.15       -4.17      4.33 o
  -1  -9   4       55.99       40.16      7.38 o
   0  -9   4      118.91       92.79     10.29 o
   1  -9   4        1.03        6.40      5.55 o
   2  -9   4        1.21        7.54      4.39 o
   3  -9   4       21.99       28.35      5.62 o
   4  -9   4        1.95        1.15      4.61 o
   5  -9   4       57.69       51.26      7.05 o
   6  -9   4        2.69       10.42      7.54 o
  -6  -8   4        2.55       17.32      7.31 o
  -5  -8   4        0.77       11.39      5.37 o
  -4  -8   4        0.06        2.02      5.63 o
  -3  -8   4       15.08       11.80      4.77 o
  -2  -8   4        2.37        5.45      5.55 o
  -1  -8   4       58.69       54.95      7.93 o
   0  -8   4       21.22       26.03      7.79 o
   1  -8   4       77.72       74.11      7.05 o
   2  -8   4      101.24      108.64      8.99 o
   3  -8   4       60.94       60.98      7.14 o
   4  -8   4       11.86       21.79      5.21 o
   5  -8   4       46.44       36.41      6.39 o
   6  -8   4        2.76        7.11      6.89 o
   7  -8   4      118.16      101.34     13.29 o
  -7  -7   4        1.77        5.53      7.27 o
  -6  -7   4        7.27       17.10      5.55 o
  -5  -7   4       32.39       41.18      6.67 o
  -4  -7   4        2.28       13.03      5.47 o
  -3  -7   4      112.67      119.04      9.21 o
  -2  -7   4        3.07        1.84      4.13 o
  -1  -7   4      244.12      246.21     14.99 o
   0  -7   4      333.86      345.80     14.01 o
   1  -7   4       61.08       55.75      6.24 o
   2  -7   4      254.19      236.66     12.38 o
   3  -7   4        3.19        9.88      4.47 o
   4  -7   4      265.88      251.87     13.74 o
   5  -7   4      335.69      302.47     15.36 o
   6  -7   4      208.96      213.21     13.31 o
   7  -7   4       67.81       53.84     10.09 o
   8  -7   4       22.87       35.03     10.28 o
  -8  -6   4       34.85       32.18      8.71 o
  -7  -6   4       10.98       18.62      5.44 o
  -6  -6   4       52.66       58.92      7.25 o
  -5  -6   4        0.33        9.47      4.72 o
  -4  -6   4      131.00      124.59      9.63 o
  -3  -6   4        3.40       12.27      4.77 o
  -2  -6   4       12.24        6.80      3.99 o
  -1  -6   4       28.08       33.98      3.69 o
   0  -6   4      195.26      197.08      7.82 o
   1  -6   4      110.62      113.05      7.81 o
   2  -6   4        4.56       -0.03      3.39 o
   3  -6   4      291.13      262.14     12.87 o
   4  -6   4      156.20      150.41     10.53 o
   5  -6   4      301.91      277.90     14.35 o
   6  -6   4       43.13       61.95      8.87 o
   7  -6   4       38.51       34.41     14.98 o
   8  -6   4        0.84        3.44      6.12 o
  -8  -5   4        1.50        6.64      7.36 o
  -7  -5   4      264.36      275.96     19.75 o
  -6  -5   4       57.78       68.97      7.26 o
  -5  -5   4      460.61      450.09     17.46 o
  -4  -5   4       83.63       91.48      8.06 o
  -3  -5   4      178.84      164.39      9.51 o
  -2  -5   4       65.31       63.51      5.86 o
  -1  -5   4      200.14      202.63      7.79 o
   0  -5   4      540.82      597.54     13.24 o
   1  -5   4      254.84      253.24     10.73 o
   2  -5   4        0.51        0.43      2.70 o
   3  -5   4      188.28      159.58      9.40 o
   4  -5   4      198.04      186.72     10.94 o
   5  -5   4       16.21        9.75      4.80 o
   6  -5   4        3.13        0.38      5.38 o
   7  -5   4       12.46       15.63      6.87 o
   8  -5   4       39.77       39.78      8.37 o
   9  -5   4       20.45       30.70      8.53 o
  -9  -4   4        2.00       11.67      8.79 o
  -8  -4   4        2.29       -2.21      6.94 o
  -7  -4   4        0.04        5.38      6.68 o
  -6  -4   4       60.39       66.92      6.87 o
  -5  -4   4        3.29        4.98      3.75 o
  -4  -4   4        0.01        1.06      3.20 o
  -3  -4   4      168.79      175.97      8.99 o
  -2  -4   4        5.69        7.30      2.62 o
  -1  -4   4        3.65        5.75      2.21 o
   0  -4   4      293.84      357.76      9.78 o
   1  -4   4      821.57      900.92     19.82 o
   2  -4   4      176.72      195.90     11.09 o
   3  -4   4      516.46      519.82     16.20 o
   4  -4   4       26.53       25.52      4.38 o
   5  -4   4        6.64        6.99      4.82 o
   6  -4   4      104.12       93.81      9.97 o
   7  -4   4       29.58       32.61      5.93 o
   8  -4   4        0.08        0.43      6.22 o
   9  -4   4        0.01       15.15     13.88 o
  -9  -3   4        0.02       13.11      7.14 o
  -8  -3   4        6.65        3.17      6.37 o
  -7  -3   4      114.68      119.20     12.64 o
  -6  -3   4       10.37       23.10      4.32 o
  -5  -3   4       91.95       98.61      7.17 o
  -4  -3   4       11.76       19.23      3.65 o
  -3  -3   4        2.69        4.13      1.70 o
  -2  -3   4       45.57       46.51      3.45 o
  -1  -3   4      151.15      162.95      6.13 o
   0  -3   4      339.02      328.23      8.13 o
   1  -3   4      337.75      366.03     11.37 o
   2  -3   4       83.55       77.65      5.88 o
   3  -3   4     1993.91     2183.33     34.98 o
   4  -3   4      169.28      181.55      7.09 o
   5  -3   4      234.45      235.29     11.75 o
   6  -3   4      190.59      172.33     15.29 o
   7  -3   4      118.69      109.32      9.06 o
   8  -3   4       13.81        9.41      6.94 o
   9  -3   4       21.65       35.46      8.41 o
  -9  -2   4        1.35       16.45      9.93 o
  -8  -2   4        0.22        4.43      7.61 o
  -7  -2   4      196.52      179.30     14.48 o
  -6  -2   4        9.65       15.62      5.67 o
  -5  -2   4      178.65      155.29      8.50 o
  -4  -2   4      189.54      171.53      6.75 o
  -3  -2   4       63.03       55.31      3.67 o
  -2  -2   4        4.06        8.48      1.91 o
  -1  -2   4        6.34        9.49      1.81 o
   0  -2   4      106.67      113.33      4.55 o
   1  -2   4      237.97      301.94      9.62 o
   2  -2   4     1075.36     1190.79     17.31 o
   3  -2   4      257.96      283.24      8.35 o
   4  -2   4       96.51      114.32      5.86 o
   5  -2   4        1.38        6.70      4.24 o
   6  -2   4       21.15       16.12      4.37 o
   7  -2   4      230.70      197.67     22.39 o
   8  -2   4      146.18      115.36     19.92 o
   9  -2   4       10.81       19.85     10.74 o
  -9  -1   4       21.27       28.93      7.67 o
  -8  -1   4        8.45       15.96      8.86 o
  -7  -1   4       19.10       21.28      6.26 o
  -6  -1   4        0.10       10.58      4.98 o
  -5  -1   4      348.30      312.72      9.59 o
  -4  -1   4        1.03        5.86      2.13 o
  -3  -1   4       94.97       96.50      7.12 o
  -2  -1   4       96.50       91.71      4.23 o
  -1  -1   4      151.92      130.27      4.81 o
   0  -1   4      727.86      773.13     16.54 o
   1  -1   4        0.04        1.84      1.52 o
   2  -1   4      574.78      678.36     12.39 o
   3  -1   4      114.01      124.56      5.64 o
   4  -1   4       34.09       39.92      3.82 o
   5  -1   4       55.16       69.10      5.17 o
   6  -1   4       99.75       89.54      6.45 o
   7  -1   4      119.50      122.34      7.79 o
   8  -1   4       73.33       63.93      9.02 o
  -9   0   4       47.69       48.96      8.24 o
  -8   0   4        5.26       12.20      6.19 o
  -7   0   4       51.04       57.65      8.32 o
  -6   0   4       11.39        7.24      4.49 o
  -5   0   4        3.36        9.15      3.61 o
  -4   0   4       23.65       27.87      2.86 o
  -3   0   4      201.77      193.91      6.00 o
  -2   0   4       17.30       17.53      2.06 o
  -1   0   4     1724.49     1691.63     24.36 o
   0   0   4      881.82      978.62     13.69 o
   1   0   4       99.06      109.82      4.07 o
   2   0   4       21.76       22.52      2.27 o
   3   0   4       11.73       13.94      2.37 o
   4   0   4       15.00       15.34      2.77 o
   5   0   4        0.96        7.66      2.93 o
   6   0   4       12.69       14.97      3.86 o
   7   0   4      458.62      440.74     17.62 o
   8   0   4        0.01        4.07     11.56 o
 -10   1   4        2.08       13.25      7.63 o
  -9   1   4       11.95       18.86      6.79 o
  -8   1   4        8.14        9.95      6.94 o
  -7   1   4       37.00       44.42      7.19 o
  -6   1   4       50.92       47.97      6.94 o
  -5   1   4      118.54      105.49      7.90 o
  -4   1   4       44.48       31.51      6.86 o
  -3   1   4     1900.75     1788.41     28.72 o
  -2   1   4        0.07        2.07      1.84 o
  -1   1   4      176.53      146.17      4.98 o
   0   1   4      342.71      324.64      9.54 o
   1   1   4       13.41       17.59      3.01 o
   2   1   4      173.86      195.40      5.73 o
   3   1   4      113.16       99.47      5.02 o
   4   1   4        2.84       11.56      2.53 o
   5   1   4        0.01        1.60      2.78 o
   6   1   4      311.78      299.95     11.78 o
   7   1   4       69.68       63.76      8.82 o
   8   1   4        5.78        1.95      8.93 o
   9   1   4       82.03       91.94     14.87 o
  -9   2   4        7.21        5.20     10.32 o
  -8   2   4        0.43        3.88      5.86 o
  -7   2   4        6.77       14.42      5.50 o
  -6   2   4      465.64      405.50     16.75 o
  -5   2   4      210.27      171.14     10.62 o
  -4   2   4     8052.88     7603.33     85.78 o
  -3   2   4      109.65       93.10      6.57 o
  -2   2   4     1403.18     1281.34     20.48 o
  -1   2   4       38.75       33.89      2.78 o
   0   2   4      247.39      219.91      7.17 o
   1   2   4      225.99      261.64      9.56 o
   2   2   4     2677.22     3169.28     61.23 o
   3   2   4        2.88        0.33      1.80 o
   4   2   4        4.25        7.92      2.92 o
   5   2   4      436.14      419.52     12.90 o
   6   2   4        2.14        4.77     10.46 o
   7   2   4      117.48      110.17     11.42 o
   8   2   4        9.77        5.37      6.81 o
   9   2   4       10.19       13.51     13.34 o
  -9   3   4        3.43       21.01      8.10 o
  -8   3   4       72.09       76.49     13.15 o
  -7   3   4        4.68       11.09      5.47 o
  -6   3   4       12.53       15.60      5.85 o
  -5   3   4      228.95      246.96     12.77 o
  -4   3   4      144.69      138.80      8.84 o
  -3   3   4      267.78      252.34     10.58 o
  -2   3   4        5.26        4.25      3.06 o
  -1   3   4      276.57      241.86      7.18 o
   0   3   4      133.19      120.95      5.07 o
   1   3   4       32.84       30.32      3.97 o
   2   3   4        1.48        7.47      2.76 o
   3   3   4      103.31       98.81      5.05 o
   4   3   4      251.39      222.50      8.51 o
   5   3   4       13.17       27.12      7.36 o
   6   3   4       62.59       45.77     14.41 o
   7   3   4       20.36       21.17      7.08 o
   8   3   4       15.95       21.95     16.54 o
  -9   4   4        5.64       -6.19      5.78 o
  -8   4   4        2.88        3.23      5.40 o
  -7   4   4        0.34        8.87      4.73 o
  -6   4   4       38.34       44.46      7.51 o
  -5   4   4       20.00       22.58      5.75 o
  -4   4   4       28.69       34.12      8.36 o
  -3   4   4       23.10       22.31      2.44 o
  -2   4   4      881.23      819.07     15.13 o
  -1   4   4       41.70       45.76      3.90 o
   0   4   4      185.99      201.65      7.32 o
   1   4   4       86.82       80.07      4.61 o
   2   4   4       64.99       82.06      4.90 o
   3   4   4       21.14       29.62      3.46 o
   4   4   4        1.86       -0.68      5.38 o
   5   4   4        8.49       10.46      6.84 o
   6   4   4       81.71       80.70     10.36 o
   7   4   4       16.09       32.22      7.47 o
   8   4   4       13.10       -7.49     18.54 o
  -9   5   4        0.47        9.88      9.46 o
  -8   5   4        9.06        8.37     12.10 o
  -7   5   4        1.32        3.83      5.63 o
  -6   5   4        0.33        7.21      5.67 o
  -5   5   4        0.14        4.42      5.01 o
  -4   5   4      176.66      184.86     11.06 o
  -3   5   4       42.26       45.25      3.73 o
  -2   5   4      219.32      181.04      7.44 o
  -1   5   4       30.13       23.15      3.40 o
   0   5   4        0.30        0.36      2.47 o
   1   5   4      156.29      163.18      7.04 o
   2   5   4       27.29       30.03      3.20 o
   3   5   4      473.83      438.46     15.08 o
   4   5   4        0.54        6.24      6.39 o
   5   5   4      154.63      107.96     13.88 o
   6   5   4        3.26        0.19      5.98 o
   7   5   4        0.20       17.85      6.73 o
   8   5   4        1.35       22.68      7.54 o
  -9   6   4        4.81       14.87     12.42 o
  -8   6   4       22.05       27.41      9.15 o
  -7   6   4       12.30       36.78      9.07 o
  -6   6   4        0.09        7.90      8.14 o
  -5   6   4      150.12      169.13     12.02 o
  -4   6   4        4.76        4.46      5.81 o
  -3   6   4      111.46      103.38      8.27 o
  -2   6   4        1.01        6.02      3.26 o
  -1   6   4       26.26       22.51      3.81 o
   0   6   4      293.29      290.55     10.16 o
   1   6   4        1.59        9.56      3.82 o
   2   6   4        3.73        6.19      5.47 o
   3   6   4      331.75      345.95     19.58 o
   4   6   4        3.16        5.45      7.54 o
   5   6   4        1.63       15.65      6.39 o
   6   6   4       23.84       31.78      7.69 o
   7   6   4        6.81       17.60      6.91 o
  -8   7   4        0.30        8.42     10.14 o
  -7   7   4       17.75       28.16      9.32 o
  -6   7   4       16.98       17.34     16.26 o
  -5   7   4        5.22        5.40      9.99 o
  -4   7   4        0.05        1.65      5.00 o
  -3   7   4       12.17        5.42      6.39 o
  -2   7   4       26.90       34.59      4.60 o
  -1   7   4       25.55       21.39      4.18 o
   0   7   4        3.33        1.71      5.33 o
   1   7   4       83.48       82.69      6.44 o
   2   7   4        4.85       -2.42      6.84 o
   3   7   4       27.52       45.13     10.92 o
   4   7   4        9.45        9.94      6.58 o
   5   7   4       28.36       36.65      8.20 o
   6   7   4        1.80        0.27      6.34 o
  -7   8   4       13.74       15.18      8.28 o
  -6   8   4        2.65       18.70      8.94 o
  -5   8   4        0.64       -0.97      7.17 o
  -4   8   4        6.01       13.95      7.17 o
  -3   8   4        3.54        4.30      4.81 o
  -2   8   4       51.34       58.53     10.86 o
  -1   8   4      294.14      268.91     11.48 o
   0   8   4      125.03      127.62      7.82 o
   1   8   4        2.16        3.65      5.77 o
   2   8   4        2.87       10.38      6.26 o
   3   8   4        1.82       12.11      6.48 o
   4   8   4       34.47       29.48      7.81 o
   5   8   4       16.33       11.54      7.23 o
   6   8   4        6.00        1.39      9.86 o
  -7   9   4       19.94       53.36     10.46 o
  -6   9   4        3.02       18.92     15.94 o
  -5   9   4        0.88       19.89      7.94 o
  -4   9   4        0.31        3.01     11.46 o
  -3   9   4       90.41       98.51     12.10 o
  -2   9   4      148.69      152.68     11.23 o
  -1   9   4      193.42      178.37      9.74 o
   0   9   4        6.33        6.23      5.91 o
   1   9   4        1.47       -3.75      8.47 o
   2   9   4        1.66       11.57      6.56 o
   3   9   4       23.00       29.13      7.78 o
   4   9   4       61.08       64.42     12.06 o
   5   9   4       18.61       35.29     13.95 o
  -6  10   4       11.83       20.61     11.63 o
  -5  10   4       47.18       70.20     11.11 o
  -4  10   4       47.42       48.06     10.08 o
  -3  10   4        7.32       -0.91      7.88 o
  -2  10   4      110.58      120.07     13.31 o
  -1  10   4        7.45       12.74      7.97 o
   0  10   4        0.15        4.74      5.93 o
   1  10   4       10.01       17.33      6.84 o
   2  10   4        3.15       29.22      7.71 o
   3  10   4       13.11       29.21      8.74 o
  -4  11   4       19.08       31.15     11.42 o
  -3  11   4        1.12       13.83     12.74 o
   0  11   4       14.46       34.51      9.46 o
   1  11   4       13.82       19.28      7.73 o
  -2 -11   5       17.30       22.32      7.04 o
  -1 -11   5        3.40        4.62      6.27 o
   0 -11   5        0.60        1.00     16.65 o
   1 -11   5        0.01        1.50      5.95 o
   2 -11   5        7.55       17.73     10.28 o
   3 -11   5        0.00        6.21      6.72 o
  -4 -10   5       19.11       23.26     15.94 o
  -3 -10   5        8.59       20.66     13.91 o
  -2 -10   5       16.98       27.01      6.78 o
  -1 -10   5        0.31       15.15      5.64 o
   0 -10   5        3.13        8.10      5.68 o
   1 -10   5        2.68       -0.47      4.92 o
   2 -10   5       35.15       52.25     10.46 o
   3 -10   5        0.00        5.87      4.75 o
   4 -10   5        8.35        8.32      5.13 o
   5 -10   5        4.13       15.57      6.06 o
  -5  -9   5        2.22        8.79      7.54 o
  -4  -9   5        0.22       15.91      5.98 o
  -3  -9   5       15.56       21.85      5.78 o
  -2  -9   5        9.17        3.20      8.04 o
  -1  -9   5       35.71       32.91      7.83 o
   0  -9   5        2.76        6.23      5.20 o
   1  -9   5      294.17      234.94     16.48 o
   2  -9   5        0.05        0.41      4.89 o
   3  -9   5        9.53       12.75      4.97 o
   4  -9   5       18.63       23.19      5.65 o
   5  -9   5        2.01        9.85      5.65 o
   6  -9   5       13.36       23.97     10.32 o
  -6  -8   5       18.48       28.49      6.24 o
  -5  -8   5        0.08        6.22      5.76 o
  -4  -8   5       43.48       37.50      6.24 o
  -3  -8   5       48.56       52.19      7.80 o
  -2  -8   5       11.40       18.96      5.52 o
  -1  -8   5      244.23      224.35     15.29 o
   0  -8   5       25.40       34.90      6.79 o
   1  -8   5       25.62       19.78      4.57 o
   2  -8   5      113.19      120.55      9.38 o
   3  -8   5       11.00       20.74      4.80 o
   4  -8   5       98.39       98.49      9.03 o
   5  -8   5       49.75       42.09      6.90 o
   6  -8   5       20.78       29.57      8.06 o
   7  -8   5        0.25       15.00      7.98 o
  -7  -7   5        0.17       13.18      5.42 o
  -6  -7   5       11.52       10.38      5.66 o
  -5  -7   5      172.07      175.12     11.88 o
  -4  -7   5       44.93       52.40      6.58 o
  -3  -7   5       23.20       32.36      5.72 o
  -2  -7   5       68.81       62.66      6.73 o
  -1  -7   5      526.25      483.67     21.55 o
   0  -7   5       10.68       23.52      5.80 o
   1  -7   5      452.47      432.21     16.46 o
   2  -7   5       45.40       39.49      5.88 o
   3  -7   5      309.23      288.33     14.73 o
   4  -7   5      263.07      220.37     13.13 o
   5  -7   5       64.22       55.10      7.61 o
   6  -7   5        6.51       23.54      5.73 o
   7  -7   5       54.87       57.62     10.45 o
  -7  -6   5        1.05        1.08      7.03 o
  -6  -6   5      255.69      255.04     19.91 o
  -5  -6   5        0.01        0.38      4.59 o
  -4  -6   5        1.67        9.96      4.50 o
  -3  -6   5        4.07        9.95      4.32 o
  -2  -6   5       68.93       60.15      6.32 o
  -1  -6   5      164.65      175.99      7.93 o
   0  -6   5        8.91       10.95      3.51 o
   1  -6   5      293.75      268.62     12.31 o
   2  -6   5      137.25      141.47      9.39 o
   3  -6   5      275.69      244.93     12.94 o
   4  -6   5       63.92       78.04      7.92 o
   5  -6   5       55.75       58.78      7.20 o
   6  -6   5        1.29        1.34      4.67 o
   7  -6   5       44.62       29.50      7.98 o
   8  -6   5       30.99       26.45      8.67 o
  -8  -5   5        0.26       -3.01      7.29 o
  -7  -5   5       10.09       17.35      7.38 o
  -6  -5   5       60.89       55.47      6.75 o
  -5  -5   5      111.82      107.58      8.63 o
  -4  -5   5      238.49      234.77     12.10 o
  -3  -5   5       47.36       56.40      5.95 o
  -2  -5   5       23.58       14.36      3.80 o
  -1  -5   5       97.87      104.48      5.89 o
   0  -5   5       48.77       43.34      4.42 o
   1  -5   5      175.71      158.12      8.69 o
   2  -5   5      176.17      178.60      9.83 o
   3  -5   5       22.36       15.30      6.61 o
   4  -5   5       97.01       99.34      8.67 o
   5  -5   5        8.48       16.39      4.85 o
   6  -5   5       78.93       63.21      7.70 o
   7  -5   5        2.85        8.58      4.78 o
   8  -5   5        8.42       15.52      6.94 o
  -8  -4   5       15.24       16.76     10.60 o
  -7  -4   5        4.12       -0.12      6.01 o
  -6  -4   5        4.29       15.63      4.30 o
  -5  -4   5       13.63       14.84      4.09 o
  -4  -4   5      179.53      174.89     11.39 o
  -3  -4   5      132.50      135.75      8.19 o
  -2  -4   5      107.51      106.23      5.59 o
  -1  -4   5        3.59       10.85      3.04 o
   0  -4   5      505.24      549.17     12.21 o
   1  -4   5        0.03        9.75      3.99 o
   2  -4   5       10.01       10.73      3.07 o
   3  -4   5        7.95        5.03      3.71 o
   4  -4   5       66.40       52.96      6.04 o
   5  -4   5        7.33        2.77      4.24 o
   6  -4   5       17.49       30.15      7.89 o
   7  -4   5       15.52       22.21      6.76 o
   8  -4   5       31.01       40.12      8.63 o
   9  -4   5        2.83        3.63      9.18 o
  -9  -3   5        0.15        8.35      7.61 o
  -8  -3   5       18.60       12.22      6.94 o
  -7  -3   5        0.22        9.53     15.41 o
  -6  -3   5      302.08      285.79     18.32 o
  -5  -3   5        0.01       -1.66      3.12 o
  -4  -3   5      158.47      155.12      8.42 o
  -3  -3   5     1172.02     1188.90     19.34 o
  -2  -3   5       28.32       24.78      2.81 o
  -1  -3   5     1312.41     1493.65     21.80 o
   0  -3   5      161.37      167.19      6.20 o
   1  -3   5      446.35      411.21      9.27 o
   2  -3   5     1162.75     1334.30     25.48 o
   3  -3   5        2.83        6.49      1.75 o
   4  -3   5      106.05       97.62      7.42 o
   5  -3   5      118.93      121.93      8.74 o
   6  -3   5       54.59       63.72      7.16 o
   7  -3   5       64.46       56.73      9.88 o
   8  -3   5      103.85      100.46     11.06 o
   9  -3   5        0.45       -1.71      8.40 o
  -9  -2   5        0.02        8.48      6.79 o
  -8  -2   5       19.32       15.03      5.90 o
  -7  -2   5        0.06        6.67      5.82 o
  -6  -2   5       16.81       30.13      6.68 o
  -5  -2   5      167.24      151.98      8.29 o
  -4  -2   5       10.31       14.09      2.73 o
  -3  -2   5      114.15       99.23      4.99 o
  -2  -2   5      610.55      625.45     13.00 o
  -1  -2   5      247.99      247.29      7.49 o
   0  -2   5      173.91      199.93      6.50 o
   1  -2   5       84.17       80.95      4.06 o
   2  -2   5     2858.21     3495.60     37.69 o
   3  -2   5      314.24      361.08     12.91 o
   4  -2   5       80.28       82.68      5.13 o
   5  -2   5       17.81       18.10      3.24 o
   6  -2   5      111.89      107.14      8.76 o
   7  -2   5      158.62      150.77     10.28 o
   8  -2   5       18.72        9.83      8.65 o
   9  -2   5        1.72       -5.12      9.75 o
  -9  -1   5        0.00       -6.73      9.71 o
  -8  -1   5       11.81       15.59      7.15 o
  -7  -1   5        4.18        7.79      5.25 o
  -6  -1   5       63.17       68.08      8.72 o
  -5  -1   5        6.58        4.31      3.90 o
  -4  -1   5       38.61       36.79      3.20 o
  -3  -1   5      436.56      373.16     10.45 o
  -2  -1   5      368.17      381.53      9.29 o
  -1  -1   5      167.28      191.17      6.28 o
   0  -1   5       60.64       60.39      3.54 o
   1  -1   5     1098.58     1390.79     19.08 o
   2  -1   5      114.95      140.37      5.70 o
   3  -1   5       30.40       39.83      3.41 o
   4  -1   5       16.88       29.50      3.72 o
   5  -1   5      142.23      122.23      6.89 o
   6  -1   5       45.73       43.61      4.79 o
   7  -1   5      232.25      210.31     17.26 o
   8  -1   5        5.12       -5.93      8.79 o
  -9   0   5       15.98       15.26      7.01 o
  -8   0   5        1.08        6.04      5.57 o
  -7   0   5       12.77        7.42      5.82 o
  -6   0   5       35.46       40.89      6.15 o
  -5   0   5       36.11       43.00      5.40 o
  -4   0   5        4.42        7.25      2.38 o
  -3   0   5     1642.99     1397.13     23.71 o
  -2   0   5      128.53      114.16      4.79 o
  -1   0   5      121.68      112.48      4.72 o
   0   0   5      414.82      387.09      8.55 o
   1   0   5      991.94     1252.82     19.43 o
   2   0   5      212.82      291.07     13.16 o
   3   0   5      641.89      709.71     18.13 o
   4   0   5      141.73      138.29      6.66 o
   5   0   5      126.90      124.02      7.03 o
   6   0   5      623.79      589.88     20.33 o
   7   0   5       53.31       39.58      7.71 o
   8   0   5       59.95       42.20     12.31 o
  -9   1   5        8.42        1.49      6.07 o
  -8   1   5       13.20       10.24      6.61 o
  -7   1   5        3.01        4.27      4.87 o
  -6   1   5        1.38        5.44      4.87 o
  -5   1   5      289.43      263.90     12.70 o
  -4   1   5     1181.56     1094.32     24.07 o
  -3   1   5     2671.34     2622.47     43.51 o
  -2   1   5       69.46       75.93      3.95 o
  -1   1   5      996.39      935.06     14.59 o
   0   1   5      974.21     1149.46     17.35 o
   1   1   5      185.88      227.73      9.29 o
   2   1   5       73.04       98.81      6.66 o
   3   1   5      324.70      356.56      9.43 o
   4   1   5        8.78       15.12      2.86 o
   5   1   5       85.79       86.15      7.48 o
   6   1   5      329.09      302.06     14.81 o
   7   1   5       33.19       37.55     14.87 o
   8   1   5        4.34       11.08      6.68 o
   9   1   5       26.57       38.35     12.24 o
  -9   2   5       48.70       45.83      8.63 o
  -8   2   5        0.54        5.57      5.97 o
  -7   2   5        5.87       12.93      5.44 o
  -6   2   5       79.92       71.16      8.46 o
  -5   2   5      234.82      211.97     11.66 o
  -4   2   5       56.93       60.08      6.53 o
  -3   2   5      449.47      445.29     14.07 o
  -2   2   5      648.12      570.37     11.48 o
  -1   2   5      244.44      239.42      6.99 o
   0   2   5      211.06      201.75      8.52 o
   1   2   5     1322.28     1564.11     27.64 o
   2   2   5      182.16      193.91      9.32 o
   3   2   5       58.25       49.69      3.34 o
   4   2   5        3.02        5.70      4.38 o
   5   2   5        3.45       -0.60      4.94 o
   6   2   5      146.62      125.43      9.74 o
   7   2   5       10.41       21.09      6.97 o
   8   2   5       54.22       51.56      9.32 o
  -9   3   5        2.79       19.30      6.34 o
  -8   3   5       23.90       15.34      6.04 o
  -7   3   5       32.99       41.61      6.70 o
  -6   3   5       81.20       64.50      8.41 o
  -5   3   5       22.40       34.28      6.09 o
  -4   3   5      292.72      267.42     12.08 o
  -3   3   5       22.64       14.37      3.55 o
  -2   3   5       70.60       68.62      4.23 o
  -1   3   5       64.43       67.36      4.10 o
   0   3   5      190.16      210.04      6.60 o
   1   3   5      642.60      745.18     18.38 o
   2   3   5       85.01      109.69      7.33 o
   3   3   5      101.69      112.96      7.75 o
   4   3   5       17.06       17.74      4.84 o
   5   3   5       87.02       79.97      7.85 o
   6   3   5        6.31       19.30     11.03 o
   7   3   5        3.72       -0.86      6.21 o
   8   3   5        1.58        5.32      7.93 o
  -9   4   5        6.31       10.40      8.38 o
  -8   4   5        0.32       17.31      6.03 o
  -7   4   5        2.81        7.12      5.71 o
  -6   4   5       26.51       22.66      6.14 o
  -5   4   5       15.15       15.48      5.76 o
  -4   4   5      204.49      170.70     10.49 o
  -3   4   5        4.42        3.95      3.22 o
  -2   4   5       39.16       35.29      3.62 o
  -1   4   5      227.03      248.53      8.23 o
   0   4   5     1809.36     1872.19     25.28 o
   1   4   5      110.21      133.33      5.68 o
   2   4   5      169.13      182.98      9.69 o
   3   4   5      217.24      206.27     10.99 o
   4   4   5      185.42      149.87      9.87 o
   5   4   5        0.01        4.69      5.91 o
   6   4   5       10.02        7.38     11.28 o
   7   4   5       13.79       12.79      7.34 o
   8   4   5        2.70       13.81      7.04 o
  -9   5   5        1.76        6.52      7.97 o
  -8   5   5        0.00        4.89      8.62 o
  -7   5   5        2.90        2.23      5.31 o
  -6   5   5        0.04        9.35      5.60 o
  -5   5   5       46.04       53.61      7.38 o
  -4   5   5        0.11        6.47      4.64 o
  -3   5   5      274.99      262.63     12.36 o
  -2   5   5      280.18      271.71      9.42 o
  -1   5   5      536.76      498.84     12.85 o
   0   5   5       67.94       54.43      4.35 o
   1   5   5      163.03      149.04      6.77 o
   2   5   5      137.97      124.31     10.43 o
   3   5   5        6.89        8.52      3.32 o
   4   5   5        0.88        4.48      6.09 o
   5   5   5        1.73       11.78      7.33 o
   6   5   5       19.81       18.25      8.36 o
   7   5   5        8.05        5.66     12.60 o
  -8   6   5        3.43       23.34      8.84 o
  -7   6   5        0.00       -1.95      7.25 o
  -6   6   5        0.91        4.79      7.54 o
  -5   6   5        0.38        1.64      5.22 o
  -4   6   5        3.60       12.06      5.51 o
  -3   6   5        0.68        1.99      4.08 o
  -2   6   5      164.77      179.65      8.24 o
  -1   6   5      194.58      165.83      8.04 o
   0   6   5       30.74       26.47      3.87 o
   1   6   5       53.61       50.16      6.13 o
   2   6   5      582.06      515.49     17.67 o
   3   6   5        1.21        5.20      6.19 o
   4   6   5      119.98      110.79     11.70 o
   5   6   5       35.09       56.67      9.07 o
   6   6   5       40.25       39.53     15.01 o
   7   6   5        0.77        4.07     12.92 o
  -8   7   5        0.84       21.14      9.69 o
  -7   7   5       15.62       18.17      9.15 o
  -6   7   5       12.65       21.48      9.32 o
  -5   7   5       11.10        9.00      7.10 o
  -4   7   5        6.91        3.10      5.19 o
  -3   7   5       36.89       32.85      7.94 o
  -2   7   5       22.04       28.84      4.54 o
  -1   7   5       23.31       37.61      4.73 o
   0   7   5       29.57       22.65      5.29 o
   1   7   5       12.23       18.96      5.48 o
   2   7   5      457.92      432.06     28.18 o
   3   7   5        1.63       10.24      6.48 o
   4   7   5      231.42      227.06     16.77 o
   5   7   5       35.60       35.16      8.42 o
   6   7   5        0.33        8.49      6.85 o
  -7   8   5       17.37       32.35      9.19 o
  -6   8   5        1.69        0.38      9.29 o
  -5   8   5        1.11        0.58      9.43 o
  -4   8   5        8.46        4.16      5.33 o
  -3   8   5       79.55       85.72      8.82 o
  -2   8   5       14.36       18.70      5.58 o
  -1   8   5      565.11      546.55     20.12 o
   0   8   5        5.36        5.96      4.57 o
   1   8   5        8.76       15.93      6.75 o
   2   8   5       56.78       52.90      9.07 o
   3   8   5        2.54       12.75      6.80 o
   4   8   5       10.32       19.33      7.46 o
   5   8   5        0.44        0.86      6.73 o
  -6   9   5        8.29       16.80      8.67 o
  -5   9   5        0.73        6.32      8.47 o
  -4   9   5        3.06        9.90      7.89 o
  -3   9   5        5.52        9.16      5.71 o
  -2   9   5       52.02       58.27      7.47 o
  -1   9   5        8.82       25.10      5.38 o
   0   9   5        0.48       14.02      6.13 o
   1   9   5        1.11        7.39      6.83 o
   2   9   5        0.48       12.98     11.24 o
   3   9   5       52.40       66.70     10.11 o
   4   9   5        1.17       19.50      9.75 o
  -5  10   5       44.29       57.21     11.46 o
  -4  10   5        0.28       17.68     10.78 o
  -3  10   5      118.11      107.92     12.57 o
  -2  10   5        5.09       22.20     13.95 o
  -1  10   5        8.43       23.84     11.10 o
   0  10   5       11.60       16.03      7.19 o
   1  10   5        4.04       18.37      7.27 o
   2  10   5        5.05       17.59      7.67 o
   3  10   5       22.93       30.31      8.70 o
  -3  11   5        0.04       24.55     15.37 o
   0  11   5        1.68       21.21      8.89 o
   1  11   5       15.62       27.54      8.23 o
  -1 -11   6        0.03        4.64     12.49 o
   0 -11   6        1.29        2.56      6.12 o
   1 -11   6       16.14       19.80      7.12 o
   2 -11   6       20.87       22.04      6.72 o
  -3 -10   6       17.28       25.48     11.71 o
  -2 -10   6       12.12       17.11     10.85 o
  -1 -10   6        0.47       16.79      6.21 o
   0 -10   6       51.58       42.14      7.02 o
   1 -10   6       44.07       51.40     15.26 o
   2 -10   6       13.50       17.50      7.72 o
   3 -10   6        0.41        6.87      4.76 o
   4 -10   6        8.39       13.90      5.92 o
  -5  -9   6        2.05        2.07      6.94 o
  -4  -9   6       14.28       16.92      8.61 o
  -3  -9   6        5.23       13.49      5.45 o
  -2  -9   6       11.62       18.73     10.92 o
  -1  -9   6       68.86       78.21     13.31 o
   0  -9   6       46.09       47.44      7.72 o
   1  -9   6        3.32        6.36      5.13 o
   2  -9   6       61.71       60.53      7.19 o
   3  -9   6       33.81       31.80      6.57 o
   4  -9   6        7.50       10.52      4.96 o
   5  -9   6        0.25       14.86      6.05 o
   6  -9   6        1.72       13.62      6.13 o
  -6  -8   6        2.45        1.12      5.14 o
  -5  -8   6       18.03       30.16      7.47 o
  -4  -8   6        3.17       -9.45      4.72 o
  -3  -8   6       36.71       41.31     10.21 o
  -2  -8   6       74.66       61.56      7.95 o
  -1  -8   6       12.72       13.27      9.54 o
   0  -8   6        3.81        5.28      5.76 o
   1  -8   6       43.38       37.08      5.52 o
   2  -8   6       12.31       15.80      4.65 o
   3  -8   6      127.04      125.39     10.32 o
   4  -8   6        0.07        4.35      4.55 o
   5  -8   6        2.95       12.20      5.26 o
   6  -8   6       17.97       19.21      6.14 o
  -7  -7   6        0.07        5.46     11.74 o
  -6  -7   6        4.07       15.59      5.35 o
  -5  -7   6       14.14       23.45      5.34 o
  -4  -7   6        5.72        1.63      4.46 o
  -3  -7   6       78.29       80.53      8.78 o
  -2  -7   6       68.94       65.43      8.25 o
  -1  -7   6       98.38       96.77      9.66 o
   0  -7   6      136.71      121.14     10.46 o
   1  -7   6       26.51       26.24      4.72 o
   2  -7   6        0.06       -0.86      3.75 o
   3  -7   6       78.02       83.59      9.94 o
   4  -7   6       47.41       49.56      8.11 o
   5  -7   6      417.85      412.84     18.78 o
   6  -7   6        1.89        5.88      5.75 o
   7  -7   6        8.86       11.42      7.54 o
  -7  -6   6        6.90        6.86     12.67 o
  -6  -6   6        0.01        6.41      4.74 o
  -5  -6   6       33.49       42.61      5.70 o
  -4  -6   6        0.49       14.49      6.46 o
  -3  -6   6       92.94       94.19      7.98 o
  -2  -6   6      309.74      282.37     12.91 o
  -1  -6   6       28.96       28.33      5.77 o
   0  -6   6      224.78      236.15     11.76 o
   1  -6   6       41.94       43.48      5.50 o
   2  -6   6      525.98      526.83     18.74 o
   3  -6   6      784.80      714.00     22.79 o
   4  -6   6      443.27      414.20     17.74 o
   5  -6   6      130.93      111.97      9.55 o
   6  -6   6       23.22       32.34      6.43 o
   7  -6   6        1.93       13.91      5.43 o
   8  -6   6       53.02       49.74      9.33 o
  -8  -5   6       11.03       31.39     10.67 o
  -7  -5   6        1.33        9.44      6.34 o
  -6  -5   6       46.37       47.04      6.10 o
  -5  -5   6        0.02        5.86      3.97 o
  -4  -5   6       51.52       55.10      6.64 o
  -3  -5   6        5.45        4.69      6.01 o
  -2  -5   6       84.55       90.03      7.12 o
  -1  -5   6      190.54      191.87      9.14 o
   0  -5   6       57.57       57.82      5.55 o
   1  -5   6       41.78       51.24      5.46 o
   2  -5   6       41.86       42.41      5.38 o
   3  -5   6      538.69      503.68     17.88 o
   4  -5   6      175.09      169.77     11.10 o
   5  -5   6       85.90       74.57      7.76 o
   6  -5   6        3.05        4.32      4.48 o
   7  -5   6       41.66       57.02      7.05 o
   8  -5   6        6.42        9.82      9.46 o
  -8  -4   6        2.38       20.55      7.17 o
  -7  -4   6      124.10      130.66     15.48 o
  -6  -4   6       28.26       32.79      7.54 o
  -5  -4   6       18.24       14.15      4.60 o
  -4  -4   6       27.06       20.26      4.34 o
  -3  -4   6      239.78      240.69     13.68 o
  -2  -4   6      508.05      526.65     13.39 o
  -1  -4   6      348.20      348.90     10.52 o
   0  -4   6        8.09        8.98      2.28 o
   1  -4   6      203.43      204.07      9.94 o
   2  -4   6      468.45      449.64     15.49 o
   3  -4   6        6.46       10.74      2.99 o
   4  -4   6        6.34        7.82      4.18 o
   5  -4   6       49.97       48.19      8.91 o
   6  -4   6       83.39       68.24      7.06 o
   7  -4   6       44.85       54.78      7.12 o
   8  -4   6        0.05        5.12      8.97 o
  -9  -3   6        0.72        8.83      9.25 o
  -8  -3   6       18.84       32.12     12.03 o
  -7  -3   6        0.11       11.15      9.50 o
  -6  -3   6        1.85        0.76     10.96 o
  -5  -3   6       23.53       28.48      5.40 o
  -4  -3   6       41.90       42.98      4.69 o
  -3  -3   6        5.68       -0.11      2.08 o
  -2  -3   6       41.09       41.93      3.66 o
  -1  -3   6      455.40      477.90     11.93 o
   0  -3   6      111.77      121.92      5.55 o
   1  -3   6      377.28      419.58     24.31 o
   2  -3   6       31.52       33.29      4.50 o
   3  -3   6       26.72       28.82      4.16 o
   4  -3   6      415.70      367.15     16.53 o
   5  -3   6       66.68       66.28      6.68 o
   6  -3   6        0.02        5.07      4.36 o
   7  -3   6        8.09        4.96     18.47 o
   8  -3   6        0.01        2.53     13.31 o
  -9  -2   6       15.43       35.76     11.74 o
  -8  -2   6        5.94       -1.84      5.56 o
  -7  -2   6       28.85       31.47      7.65 o
  -6  -2   6        5.39       13.54      6.04 o
  -5  -2   6        7.45        5.10      5.13 o
  -4  -2   6       12.13       13.09      2.63 o
  -3  -2   6      155.39      131.05      6.09 o
  -2  -2   6       41.26       32.73      2.97 o
  -1  -2   6      137.03      128.02      5.70 o
   0  -2   6       77.23       64.62      4.13 o
   1  -2   6     2336.49     2746.86     32.39 o
   2  -2   6      306.42      344.65      9.40 o
   3  -2   6      194.83      203.67      7.67 o
   4  -2   6      654.48      650.27     15.19 o
   5  -2   6      232.87      227.26     11.83 o
   6  -2   6        8.71       14.16      6.19 o
   7  -2   6       93.30       84.81     10.25 o
   8  -2   6        8.84       14.64      6.90 o
   9  -2   6        1.05      -17.08      9.54 o
  -9  -1   6       29.07       16.31     12.49 o
  -8  -1   6        4.78       20.39      6.28 o
  -7  -1   6       43.79       47.78      8.27 o
  -6  -1   6       30.78       44.40      7.82 o
  -5  -1   6        0.57        5.23      6.31 o
  -4  -1   6        5.22        7.39      2.05 o
  -3  -1   6       20.69       21.02      2.57 o
  -2  -1   6        1.02        1.86      2.12 o
  -1  -1   6        2.78        4.42      1.90 o
   0  -1   6     1742.88     2025.68     25.97 o
   1  -1   6      172.09      221.61      7.19 o
   3  -1   6        2.06       10.96      2.31 o
   4  -1   6        1.07        3.36      3.21 o
   5  -1   6      484.36      485.82     17.04 o
   6  -1   6      318.65      285.54     18.30 o
   7  -1   6        4.82        1.49      5.36 o
   8  -1   6        3.57        9.82     14.55 o
  -9   0   6        3.48        9.96      6.29 o
  -8   0   6        2.04        1.20      7.22 o
  -7   0   6       54.76       56.43      8.28 o
  -6   0   6        0.11       -0.65      4.34 o
  -5   0   6        2.50       13.71      5.29 o
  -4   0   6       22.78       29.59      4.50 o
  -3   0   6      216.51      205.07      7.15 o
  -2   0   6        1.07        4.42      2.04 o
  -1   0   6      129.66      119.79      5.25 o
   0   0   6      290.47      287.26      7.94 o
   1   0   6      257.74      289.06     10.75 o
   2   0   6        1.04        6.02      2.82 o
   3   0   6      227.59      279.93     11.73 o
   4   0   6       46.51       46.62      5.40 o
   5   0   6      124.83       99.10      8.06 o
   6   0   6      166.78      163.09     10.94 o
   7   0   6       47.17       48.11      6.48 o
   8   0   6       62.76       92.65     15.30 o
  -9   1   6        6.74       12.87     10.03 o
  -8   1   6        0.00      -10.74      7.90 o
  -7   1   6        3.76        8.12      5.57 o
  -6   1   6        0.13        5.82      4.75 o
  -5   1   6       21.48       30.71      5.78 o
  -4   1   6        9.11       13.40      4.04 o
  -3   1   6      169.06      159.61      5.82 o
  -2   1   6      106.04       94.83      4.70 o
  -1   1   6       11.93       16.54      2.23 o
   0   1   6       13.46       14.07      2.10 o
   1   1   6        4.49        9.14      3.78 o
   2   1   6        1.70        0.81      2.72 o
   3   1   6       36.82       47.16      5.15 o
   4   1   6       69.23       67.76      6.54 o
   5   1   6      950.42      914.23     25.85 o
   6   1   6        0.04        8.33      4.57 o
   7   1   6       35.32       46.89      6.52 o
   8   1   6        4.82       20.34     10.07 o
  -9   2   6        3.64       14.05      6.83 o
  -8   2   6        2.01       13.61      5.90 o
  -7   2   6        4.79        7.76      5.23 o
  -6   2   6        0.43        8.71      5.36 o
  -5   2   6      339.90      314.71     14.46 o
  -4   2   6        3.57        5.75      3.72 o
  -3   2   6      125.54      104.25      7.14 o
  -2   2   6      251.96      230.21      7.59 o
  -1   2   6      118.65      109.09      5.03 o
   0   2   6      340.40      346.36     12.15 o
   1   2   6      163.77      174.46      9.08 o
   2   2   6       98.02      131.34      8.22 o
   3   2   6       15.74       10.01      3.82 o
   4   2   6      141.29      153.75      9.99 o
   5   2   6      355.92      331.07     15.60 o
   6   2   6       12.90       25.90      5.10 o
   7   2   6      190.89      183.91     14.89 o
   8   2   6       58.55       48.98     15.44 o
  -9   3   6        0.86        8.14     15.18 o
  -8   3   6       43.98       33.90      6.81 o
  -7   3   6       25.80       19.68      5.21 o
  -6   3   6      925.98      766.65     24.78 o
  -5   3   6       20.77       18.71      6.03 o
  -4   3   6      242.16      198.29     11.00 o
  -3   3   6       15.09       16.03      3.64 o
  -2   3   6      138.97      117.03      5.62 o
  -1   3   6      126.70      111.83      5.42 o
   0   3   6     2474.30     2520.20     38.36 o
   1   3   6        2.02        7.14      3.25 o
   2   3   6        7.46       15.22      3.84 o
   3   3   6      632.38      628.28     19.35 o
   4   3   6        0.01        5.69      4.43 o
   5   3   6      281.72      266.68     13.88 o
   6   3   6       15.38       16.77      8.36 o
   7   3   6       29.58       60.77     15.44 o
   8   3   6       17.08       33.42      7.99 o
  -9   4   6        0.08       12.40      9.10 o
  -8   4   6        0.03       12.41      6.06 o
  -7   4   6       56.34       70.88      8.60 o
  -6   4   6       67.37       74.85      8.91 o
  -5   4   6       87.35       82.10      8.72 o
  -4   4   6       22.86       15.74      5.09 o
  -3   4   6       37.61       33.38      4.99 o
  -2   4   6        0.79        2.49      2.43 o
  -1   4   6        1.32        2.62      2.84 o
   0   4   6       10.94       11.00      2.33 o
   1   4   6        8.64        9.72      3.57 o
   2   4   6      135.05      119.01      8.63 o
   3   4   6        1.80        7.86      4.35 o
   4   4   6       19.23        7.57      9.00 o
   5   4   6      110.45      113.25     12.15 o
   6   4   6       42.78       37.99      7.94 o
   7   4   6        0.12        3.27     15.58 o
  -9   5   6        0.07       19.08      6.87 o
  -8   5   6        0.28        2.05     11.62 o
  -7   5   6        2.16       -3.20      5.64 o
  -6   5   6       25.48       27.28      6.60 o
  -5   5   6        8.63       11.69      7.16 o
  -4   5   6      176.81      163.62     10.89 o
  -3   5   6       22.33       19.67      4.88 o
  -2   5   6      152.04      153.49      7.36 o
  -1   5   6       14.53       13.22      3.35 o
   0   5   6       63.36       66.46      6.44 o
   1   5   6        5.90        5.07      3.59 o
   2   5   6       23.36       19.63      4.37 o
   3   5   6        0.84        2.03      2.94 o
   4   5   6      121.89      109.20     11.50 o
   5   5   6       20.74       35.49      7.90 o
   6   5   6       29.17       28.86      7.52 o
   7   5   6        3.22        2.75      7.61 o
  -8   6   6        0.67        2.25      8.15 o
  -7   6   6        0.69        4.44     10.66 o
  -6   6   6       21.93       15.91      6.66 o
  -5   6   6        4.57       12.06      6.16 o
  -4   6   6       42.62       56.57      7.39 o
  -3   6   6       21.01       28.46      5.27 o
  -2   6   6        0.11        5.40      3.63 o
  -1   6   6       64.04       56.33      5.05 o
   0   6   6       83.24       68.31      7.04 o
   1   6   6      298.04      267.67     13.21 o
   2   6   6        1.20        4.03      4.01 o
   3   6   6      278.80      204.79     32.27 o
   4   6   6        0.55       11.70      6.01 o
   5   6   6        1.92       13.41      6.31 o
   6   6   6        0.35        7.03      6.56 o
  -8   7   6        0.35       20.22      9.61 o
  -7   7   6       36.37       46.76     13.02 o
  -6   7   6        0.04       -7.08      6.23 o
  -5   7   6       10.65       17.28      8.12 o
  -4   7   6        2.90        7.03      5.16 o
  -3   7   6       11.03       19.28      5.52 o
  -2   7   6       28.42       31.03      5.24 o
  -1   7   6        1.91       -0.47      4.86 o
   0   7   6       11.37       13.42      5.17 o
   1   7   6      267.38      272.02     13.93 o
   2   7   6       12.43       18.23      7.08 o
   3   7   6       11.44        4.79      6.47 o
   4   7   6       38.68       30.98      7.39 o
   5   7   6       10.61        7.81      6.29 o
   6   7   6       47.36       46.47      8.74 o
  -7   8   6        0.04        8.83     14.12 o
  -6   8   6        0.11        4.45      7.70 o
  -5   8   6        3.41       13.11      5.93 o
  -4   8   6        6.78       18.38      5.89 o
  -3   8   6        2.36       -3.18      4.85 o
  -2   8   6        0.00       -2.80      7.14 o
  -1   8   6       31.64       40.15      8.29 o
   0   8   6        1.11        8.19      4.77 o
   1   8   6       16.94       21.67     11.46 o
   2   8   6        0.44       -0.65      9.07 o
   3   8   6       28.23       27.92      7.83 o
   4   8   6        7.32        9.74      7.01 o
   5   8   6        5.18        2.19      6.76 o
  -6   9   6        2.47        0.35      8.02 o
  -5   9   6        0.13        4.96      8.26 o
  -4   9   6       10.36       17.40      8.18 o
  -3   9   6       71.33       83.47     12.45 o
  -2   9   6       15.50       14.33      7.62 o
  -1   9   6        2.20        0.03      7.09 o
   0   9   6        1.08        4.26     20.07 o
   1   9   6        0.62       12.12      7.13 o
   2   9   6       21.71       35.89      8.41 o
   3   9   6       22.23       18.84      8.27 o
   4   9   6       17.51       32.57     15.69 o
  -5  10   6       12.08       52.66     18.50 o
  -4  10   6       24.82       17.36     16.79 o
  -3  10   6       47.48       40.20     16.01 o
  -2  10   6        2.57       11.91      8.17 o
  -1  10   6        2.33       18.64     11.60 o
   0  10   6        1.56       -5.45      9.96 o
   1  10   6       13.24       19.65      7.17 o
   2  10   6       34.12       47.41      9.04 o
  -3 -10   7        1.93       14.63      8.11 o
  -2 -10   7        0.09       20.17      6.51 o
  -1 -10   7        6.39        0.24      7.12 o
   0 -10   7        0.27        8.13     10.14 o
   1 -10   7        0.13       -3.22     11.42 o
   2 -10   7        3.22       11.61      6.17 o
   3 -10   7       62.19       68.37      9.96 o
   4 -10   7       36.30       38.81      7.07 o
  -4  -9   7       10.22       13.28      6.05 o
  -3  -9   7        0.14        3.35      5.27 o
  -2  -9   7       10.68       13.60      5.38 o
  -1  -9   7        3.65      -10.28      6.55 o
   0  -9   7       47.22       48.66      7.85 o
   1  -9   7       15.25       14.76      5.99 o
   2  -9   7        5.90        7.01      4.89 o
   3  -9   7       11.12        3.59      4.48 o
   4  -9   7        9.54       22.46      6.07 o
   5  -9   7        5.24       13.71      6.23 o
  -5  -8   7        1.50       17.54     23.23 o
  -4  -8   7        6.67       15.99      5.64 o
  -3  -8   7       24.43       23.66      5.94 o
  -2  -8   7        1.86       17.19      7.58 o
  -1  -8   7      209.62      166.26     32.20 o
   0  -8   7        4.05       13.29      5.35 o
   1  -8   7       11.69       17.81      4.91 o
   2  -8   7       46.19       34.98      6.25 o
   3  -8   7        0.17        3.01      6.31 o
   4  -8   7       33.89       41.75      6.94 o
   5  -8   7       70.43       84.76      8.54 o
   6  -8   7        0.52       18.19      6.11 o
  -6  -7   7       15.05       21.93      6.01 o
  -5  -7   7       46.03       55.17      7.58 o
  -4  -7   7        0.11        1.47      5.29 o
  -3  -7   7      164.21      151.78     12.44 o
  -2  -7   7       16.68       20.49      5.95 o
  -1  -7   7       64.87       47.54      7.20 o
   0  -7   7       52.09       53.52      6.08 o
   1  -7   7       60.17       55.55      6.65 o
   2  -7   7      140.28      146.31     10.47 o
   3  -7   7      147.81      137.27     10.41 o
   4  -7   7       37.73       31.38      7.65 o
   5  -7   7        0.30        2.13      8.87 o
   6  -7   7        2.25        2.56      7.03 o
   7  -7   7       31.84       46.24      7.48 o
  -7  -6   7       54.45       62.27     10.70 o
  -6  -6   7       16.05       24.35      7.48 o
  -5  -6   7       12.05       18.68      8.03 o
  -4  -6   7       27.22       32.62      5.24 o
  -3  -6   7      295.05      277.44     13.58 o
  -2  -6   7       19.55       15.60      4.66 o
  -1  -6   7      259.11      243.43     16.33 o
   0  -6   7       43.40       46.81     10.33 o
   1  -6   7      529.67      516.58     18.52 o
   2  -6   7      362.98      332.70     15.45 o
   3  -6   7      322.89      305.46     15.27 o
   4  -6   7       10.77       12.86      5.24 o
   5  -6   7      231.98      212.37     13.08 o
   6  -6   7        1.16       -0.26      6.26 o
   7  -6   7        3.33        6.68      7.82 o
  -7  -5   7        2.69       -7.12      6.05 o
  -6  -5   7        0.42       12.09      6.34 o
  -5  -5   7        6.64       10.75      6.57 o
  -4  -5   7       10.40       13.44      6.00 o
  -3  -5   7       71.02       67.68      6.92 o
  -2  -5   7       37.14       37.65      5.42 o
  -1  -5   7      195.45      177.86      8.22 o
   0  -5   7       55.49       55.31      6.02 o
   1  -5   7      309.05      279.08     13.02 o
   2  -5   7        6.36        9.05      4.52 o
   3  -5   7      255.24      249.97     14.04 o
   4  -5   7        0.04        5.82      4.42 o
   5  -5   7       46.81       40.63      6.37 o
   6  -5   7       99.85       88.63      8.46 o
   7  -5   7        2.74       -6.08      5.16 o
   8  -5   7        0.64        5.91     11.10 o
  -8  -4   7       32.77       31.42      8.92 o
  -7  -4   7       28.73       16.42     13.31 o
  -6  -4   7       55.94       60.08      9.51 o
  -5  -4   7       33.90       37.26      4.96 o
  -4  -4   7       21.23       24.05      4.26 o
  -3  -4   7       25.41       30.92      4.65 o
  -2  -4   7       17.74       14.34      2.86 o
  -1  -4   7      260.15      256.22      9.47 o
   0  -4   7       18.27       17.17      3.64 o
   1  -4   7        4.69        7.59      3.20 o
   2  -4   7       60.49       67.56      8.54 o
   3  -4   7        8.51       19.45      6.26 o
   4  -4   7      158.52      160.34     10.44 o
   5  -4   7        9.94       15.05      5.80 o
   6  -4   7       64.10       65.49      9.04 o
   7  -4   7        8.90       14.15     12.63 o
   8  -4   7       60.68       47.33      9.82 o
  -8  -3   7        1.04        1.41      6.22 o
  -7  -3   7        0.23       -0.54      9.25 o
  -6  -3   7       24.15       31.69      7.44 o
  -5  -3   7        9.02       13.41      9.18 o
  -4  -3   7       82.90       84.27      6.50 o
  -3  -3   7        7.77        9.34      3.03 o
  -2  -3   7      262.27      252.74      9.07 o
  -1  -3   7       10.63        8.20      2.75 o
   0  -3   7        8.97       11.27      2.33 o
   1  -3   7       85.15       73.15      5.01 o
   2  -3   7        7.60       14.70      3.74 o
   3  -3   7       12.50       23.75      4.80 o
   4  -3   7       70.35       90.98      7.75 o
   5  -3   7        0.07        6.51      4.01 o
   6  -3   7       63.88       66.08      9.24 o
   7  -3   7        5.34        0.94      7.19 o
   8  -3   7        2.84        1.33      6.26 o
  -9  -2   7        2.33        9.08      7.01 o
  -8  -2   7       91.22       83.21     10.63 o
  -7  -2   7        0.05        5.64      5.53 o
  -6  -2   7       16.55       22.81     15.87 o
  -5  -2   7      143.88      115.51     14.80 o
  -4  -2   7        1.63        5.89      2.57 o
  -3  -2   7      342.85      327.62     10.26 o
  -2  -2   7       50.41       41.16      3.59 o
  -1  -2   7      140.82      124.88      6.03 o
   0  -2   7      408.68      455.72     11.75 o
   1  -2   7        0.08        5.08      2.13 o
   2  -2   7      234.11      271.91      8.75 o
   3  -2   7      344.99      352.67     10.72 o
   4  -2   7       60.14       55.81      5.96 o
   5  -2   7       60.77       58.98      8.65 o
   6  -2   7      430.06      370.26     21.65 o
   7  -2   7        1.86       13.28      6.29 o
   8  -2   7        2.08       24.77      7.25 o
  -9  -1   7        0.02       12.37      7.89 o
  -8  -1   7        1.85       18.53      8.68 o
  -7  -1   7       21.60       11.59      6.25 o
  -6  -1   7        2.91        9.23      5.46 o
  -5  -1   7        0.80       11.54      4.47 o
  -4  -1   7      200.60      189.53      7.72 o
  -3  -1   7       36.92       28.42      3.20 o
  -2  -1   7       92.54       85.58      4.93 o
  -1  -1   7       43.66       38.52      3.36 o
   0  -1   7     1121.58     1261.37     20.32 o
   1  -1   7      112.98      125.39      5.63 o
   2  -1   7        2.66        6.39      3.08 o
   3  -1   7       23.54       23.58      2.96 o
   4  -1   7      167.57      168.85      9.66 o
   5  -1   7      232.19      227.42     16.44 o
   6  -1   7       93.61       63.44     13.34 o
   7  -1   7       11.10       29.54     12.60 o
   8  -1   7       12.11       12.65      6.82 o
  -9   0   7        0.03        2.57      6.44 o
  -8   0   7       11.60       21.98     11.39 o
  -7   0   7        0.08        4.10      5.48 o
  -6   0   7        5.64       11.81      4.72 o
  -5   0   7       21.77       24.24      5.68 o
  -4   0   7      282.91      294.86     12.63 o
  -3   0   7      123.59      123.26      5.69 o
  -2   0   7      283.35      291.20      8.99 o
  -1   0   7      413.87      395.50     10.36 o
   0   0   7       29.45       32.86      3.93 o
   1   0   7       41.16       48.27      3.21 o
   2   0   7       27.68       33.15      7.21 o
   3   0   7       42.85       48.36      5.32 o
   4   0   7       74.83       73.39      6.89 o
   5   0   7      538.06      490.63     18.36 o
   6   0   7       24.43       20.38      5.91 o
   7   0   7       21.33       23.92      6.55 o
   8   0   7        6.04       14.45      9.68 o
  -9   1   7        4.15       -3.85      6.41 o
  -8   1   7       11.94       10.48      6.54 o
  -7   1   7        6.99       12.39      5.79 o
  -6   1   7        7.54       13.00      5.69 o
  -5   1   7      340.59      301.82     14.28 o
  -4   1   7      129.54      103.77      7.96 o
  -3   1   7       52.44       48.08      4.67 o
  -2   1   7       67.48       60.72      4.02 o
  -1   1   7      341.95      356.88      9.61 o
   0   1   7        0.01        0.16      1.65 o
   1   1   7      292.63      315.47     12.39 o
   2   1   7      414.79      472.22     16.29 o
   3   1   7      124.95      132.97      9.03 o
   4   1   7     1163.83     1262.06     30.19 o
   5   1   7       55.99       56.14      6.98 o
   6   1   7      257.74      231.70     13.23 o
   7   1   7       34.32       36.99      6.27 o
   8   1   7       21.47        6.33      9.96 o
  -9   2   7        0.00        9.72      6.91 o
  -8   2   7        4.66       13.77      5.73 o
  -7   2   7       34.51       37.21      6.44 o
  -6   2   7      298.06      273.85     14.95 o
  -5   2   7      290.96      264.77     16.06 o
  -4   2   7      137.49      126.14      8.81 o
  -3   2   7      223.33      204.80     10.10 o
  -2   2   7      236.27      206.37      7.51 o
  -1   2   7       49.68       57.36      3.84 o
   0   2   7       83.64       59.65      5.45 o
   1   2   7       23.27       20.41      3.91 o
   2   2   7       23.99       18.59      4.22 o
   3   2   7      125.33      132.53      9.21 o
   4   2   7      536.90      540.56     20.03 o
   5   2   7        2.84        6.30      4.57 o
   6   2   7       42.21       42.12      6.28 o
   7   2   7      105.02       83.23     11.31 o
   8   2   7       18.26       17.26      7.45 o
  -9   3   7        6.04       15.44      6.39 o
  -8   3   7       23.08       48.38      9.57 o
  -7   3   7       53.96       64.43      8.65 o
  -6   3   7       17.29       11.95      6.39 o
  -5   3   7      123.93      116.61      9.86 o
  -4   3   7       53.26       54.45      6.45 o
  -3   3   7      130.54      116.54      7.94 o
  -2   3   7       28.23       32.02      3.43 o
  -1   3   7      467.15      436.35     11.04 o
   0   3   7       50.78       39.96      4.72 o
   1   3   7       50.45       52.20      5.80 o
   2   3   7       35.02       31.57      5.37 o
   3   3   7        0.76        3.18      4.39 o
   4   3   7      158.76      153.60     10.56 o
   5   3   7       12.11       18.84      4.91 o
   6   3   7       94.70       78.69     10.92 o
   7   3   7       15.75       16.66     14.05 o
  -9   4   7        2.69       20.83      7.17 o
  -8   4   7       18.71       25.18      6.68 o
  -7   4   7       10.73       23.33      6.68 o
  -6   4   7       70.36       66.30      8.48 o
  -5   4   7       30.08       33.76      6.31 o
  -4   4   7        0.43       -0.10      4.27 o
  -3   4   7       17.58       14.92      4.18 o
  -2   4   7       68.35       59.30      5.14 o
  -1   4   7      368.80      331.38     13.18 o
   0   4   7       53.64       45.94      5.36 o
   1   4   7       76.05       60.16      6.17 o
   2   4   7       41.15       40.22      5.97 o
   3   4   7       29.05       23.04      5.71 o
   4   4   7        0.94        3.66      4.67 o
   5   4   7       13.68       29.38      7.71 o
   6   4   7        2.35        1.06      6.25 o
   7   4   7        3.86       14.16      9.75 o
  -8   5   7        8.52       18.68      7.15 o
  -7   5   7        6.60       21.79     12.03 o
  -6   5   7       47.61       57.12      8.16 o
  -5   5   7        0.34        6.75      6.06 o
  -4   5   7       15.19       17.39      5.28 o
  -3   5   7       10.88       19.31      4.59 o
  -2   5   7      286.56      262.25     11.87 o
  -1   5   7      105.92      108.87      8.27 o
   0   5   7       88.15       93.08      7.81 o
   1   5   7       77.98       78.65      7.42 o
   2   5   7       81.71       67.12      6.68 o
   3   5   7        2.90       12.93      5.04 o
   4   5   7        6.57        6.25     13.63 o
   5   5   7       15.75       15.12      6.62 o
   6   5   7        3.88        5.15     12.06 o
   7   5   7       26.71       38.36      7.94 o
  -8   6   7        0.16        9.20      7.94 o
  -7   6   7       10.55       12.11      6.78 o
  -6   6   7        1.91        5.00      5.87 o
  -5   6   7       60.38       72.02      8.26 o
  -4   6   7       40.54       45.93      6.69 o
  -3   6   7      120.15      113.39      8.97 o
  -2   6   7       51.07       49.57      8.76 o
  -1   6   7       77.21       69.75      7.52 o
   0   6   7       54.49       53.25      7.79 o
   1   6   7       14.03       15.95      5.00 o
   2   6   7       14.00       17.29      4.91 o
   3   6   7        0.02        7.95      6.49 o
   4   6   7       16.04        5.95      6.03 o
   5   6   7        4.20        8.62     21.31 o
   6   6   7        7.59       10.31      7.55 o
  -7   7   7        1.20       10.51      6.77 o
  -6   7   7        0.54       19.35      8.64 o
  -5   7   7        1.60        9.15      6.11 o
  -4   7   7       34.68       42.50      6.63 o
  -3   7   7       47.93       57.23      9.91 o
  -2   7   7       46.67       42.24      8.14 o
  -1   7   7       29.79       32.01      6.18 o
   0   7   7      282.02      250.13     13.45 o
   1   7   7        0.56       23.36      5.29 o
   2   7   7       45.74       53.78      8.90 o
   3   7   7       48.64       63.04      9.83 o
   4   7   7       38.19       34.07      7.79 o
   5   7   7        1.42       11.21      6.88 o
  -7   8   7        2.54       -4.86     11.17 o
  -6   8   7        1.54       12.08     10.18 o
  -5   8   7        6.58        7.91      9.24 o
  -4   8   7       15.14        6.19      9.71 o
  -3   8   7        2.73       13.47     11.85 o
  -2   8   7       29.62       23.21      9.14 o
  -1   8   7       19.08       19.49      7.09 o
   0   8   7      196.35      173.83     11.50 o
   1   8   7        0.86       -6.57     10.21 o
   2   8   7      116.42      102.69     12.19 o
   3   8   7       24.06       26.09      8.10 o
   4   8   7        0.04        7.14      7.65 o
  -6   9   7        2.26        6.62      8.62 o
  -5   9   7       16.23       32.80     17.58 o
  -4   9   7        9.72       13.53     14.16 o
  -3   9   7      161.65      151.40     15.25 o
  -2   9   7        0.07       -6.73      7.69 o
  -1   9   7        1.52       -1.77      6.77 o
   0   9   7        7.47       24.09      7.04 o
   1   9   7        8.83        7.15      7.86 o
   2   9   7       14.03       33.46      8.71 o
   3   9   7       10.70       19.88      8.61 o
  -4  10   7       27.74       65.04     20.49 o
  -3  10   7        1.06        4.98     13.02 o
  -2  10   7        2.87        8.01      7.93 o
  -1  10   7        2.71        9.04     10.32 o
   0  10   7        0.02       22.77     13.16 o
   1  10   7       14.26       32.41      8.47 o
  -2 -10   8        0.60        3.25      5.63 o
  -1 -10   8        6.08       18.40      6.20 o
   0 -10   8       49.35       34.32      7.29 o
   1 -10   8        4.16       21.43      6.63 o
   2 -10   8       66.31       79.77     10.85 o
   3 -10   8        8.77       12.53      9.68 o
  -4  -9   8        5.18        1.61      5.86 o
  -3  -9   8        0.00       -1.60     12.63 o
  -2  -9   8       45.52       49.86      7.60 o
  -1  -9   8       43.35       50.25      7.85 o
   0  -9   8       18.77       15.92      5.68 o
   1  -9   8        0.00        6.83      5.33 o
   2  -9   8       23.55       31.89      6.84 o
   3  -9   8        3.44       10.61      5.50 o
   4  -9   8        0.61        5.62      5.87 o
  -5  -8   8        1.45       10.82      6.36 o
  -4  -8   8        2.70       -3.60      5.63 o
  -3  -8   8       28.70       42.46      7.31 o
  -2  -8   8       33.77       42.62      6.92 o
  -1  -8   8       15.24       25.53      7.08 o
   0  -8   8       94.57       89.82     10.20 o
   1  -8   8       33.34       22.49      6.19 o
   2  -8   8       28.84       33.27      5.91 o
   3  -8   8        2.04        2.13      4.90 o
   4  -8   8        8.53       11.75      7.42 o
   5  -8   8        8.41        9.76      6.22 o
  -6  -7   8        5.85        3.73     12.81 o
  -5  -7   8       18.14       22.78      5.83 o
  -4  -7   8       30.77       24.55      8.47 o
  -3  -7   8       27.75       17.91      5.89 o
  -2  -7   8       22.28       19.96      5.94 o
  -1  -7   8       36.64       38.37      6.80 o
   0  -7   8       10.92       13.96      9.43 o
   1  -7   8      111.88      110.35      9.28 o
   2  -7   8       18.53       17.76      5.09 o
   3  -7   8       66.49       64.59     10.76 o
   4  -7   8       40.00       43.22      7.82 o
   5  -7   8        3.98       12.94      5.48 o
   6  -7   8        0.57        6.59      5.54 o
  -7  -6   8        5.67        4.60      7.34 o
  -6  -6   8        3.54       -0.01      7.22 o
  -5  -6   8       35.88       53.51      6.55 o
  -4  -6   8       53.22       51.62      6.66 o
  -3  -6   8       21.61       23.17      5.18 o
  -2  -6   8      115.04       91.92      9.37 o
  -1  -6   8        2.50        7.02      4.53 o
   0  -6   8        9.81        9.80      4.26 o
   1  -6   8       90.50      101.70      8.72 o
   2  -6   8       73.60       82.27     10.38 o
   3  -6   8      582.06      608.09     21.89 o
   4  -6   8        1.10        4.72      4.91 o
   5  -6   8       18.00       17.22      5.72 o
   6  -6   8       29.55       22.05      9.36 o
   7  -6   8        3.61        0.81      6.69 o
  -7  -5   8        2.16       14.01      9.04 o
  -6  -5   8        0.12        7.11      7.06 o
  -5  -5   8       25.17       16.01      4.55 o
  -4  -5   8       78.87       77.65      7.40 o
  -3  -5   8        3.25       11.65      4.22 o
  -2  -5   8       24.61       28.04      4.27 o
  -1  -5   8      101.07       92.83      7.61 o
   0  -5   8      458.76      447.19     17.12 o
   1  -5   8      853.22      772.25     23.24 o
   2  -5   8      547.36      501.01     19.00 o
   3  -5   8      114.51      112.95      9.38 o
   4  -5   8        0.02        5.21      4.36 o
   5  -5   8       12.19        9.47      5.01 o
   6  -5   8       61.81       73.39     10.03 o
   7  -5   8        0.80       -8.46      6.36 o
  -8  -4   8       12.37       24.67     10.85 o
  -7  -4   8        0.05        3.07      7.24 o
  -6  -4   8       29.20       30.95      7.79 o
  -5  -4   8        7.55       10.98      6.03 o
  -4  -4   8       41.99       46.65      5.49 o
  -3  -4   8      228.04      214.47     10.93 o
  -2  -4   8       78.07       75.84      5.62 o
  -1  -4   8       31.00       24.01      3.57 o
   0  -4   8        0.69        7.54      3.32 o
   1  -4   8      457.80      459.69     16.77 o
   2  -4   8      164.93      144.18      9.69 o
   3  -4   8       30.29       36.55      8.85 o
   4  -4   8        6.93        9.59      4.74 o
   5  -4   8      144.56      129.01     12.53 o
   6  -4   8       16.94       24.06      6.42 o
   7  -4   8       31.36       44.39      8.55 o
  -8  -3   8        1.66       -5.02     11.03 o
  -7  -3   8        0.04        2.53      7.01 o
  -6  -3   8        5.56       11.59      6.86 o
  -5  -3   8       96.93      102.64     10.99 o
  -4  -3   8      101.76      112.68      7.69 o
  -3  -3   8      205.38      190.65      8.45 o
  -2  -3   8       59.11       44.06      3.97 o
  -1  -3   8      176.50      159.74      9.15 o
   0  -3   8      355.81      354.47     11.02 o
   1  -3   8        6.97        6.52      2.44 o
   2  -3   8       32.90       47.07      5.56 o
   3  -3   8      147.34      150.99      9.48 o
   4  -3   8       33.61       31.79      6.33 o
   5  -3   8       47.30       34.20      7.46 o
   6  -3   8        3.76        7.68      5.51 o
   7  -3   8        3.76       -4.02      5.80 o
   8  -3   8        6.46       10.85      7.26 o
  -8  -2   8        2.38        3.43     12.67 o
  -7  -2   8        1.36        0.60      9.57 o
  -6  -2   8       24.61       24.85      6.62 o
  -5  -2   8        1.19        2.04     10.14 o
  -4  -2   8        3.25        6.26      2.93 o
  -3  -2   8       73.04       63.07      4.74 o
  -2  -2   8        3.44        5.63      2.82 o
  -1  -2   8      135.55      121.77      6.27 o
   0  -2   8      206.00      236.13      8.74 o
   1  -2   8       30.31       39.65      4.38 o
   2  -2   8      527.44      571.21     13.88 o
   3  -2   8      190.34      197.90     15.55 o
   4  -2   8        3.83        3.50      5.06 o
   5  -2   8       81.39       85.75     16.08 o
   6  -2   8       10.78       14.89      7.76 o
   7  -2   8       21.86       15.41      6.98 o
   8  -2   8        2.00       11.25     10.21 o
  -8  -1   8        0.37       -9.68      5.51 o
  -7  -1   8        3.55       17.43      5.91 o
  -6  -1   8        0.71       -1.50      4.98 o
  -5  -1   8       83.78       75.30      7.57 o
  -4  -1   8       21.88       29.34      4.90 o
  -3  -1   8        3.28        6.48      2.44 o
  -2  -1   8       40.27       40.85      3.75 o
  -1  -1   8      735.09      726.10     15.76 o
   0  -1   8      104.00      104.88      5.78 o
   1  -1   8      115.66      125.58      5.91 o
   2  -1   8      637.73      719.58     19.83 o
   3  -1   8      303.69      334.81     15.76 o
   4  -1   8        3.79        8.65      3.77 o
   5  -1   8      277.89      296.17     19.46 o
   6  -1   8        6.81        2.00      5.45 o
   7  -1   8        5.51       11.30     12.67 o
   8  -1   8       34.11       52.69      9.43 o
  -9   0   8       11.36       16.39     19.25 o
  -8   0   8        0.30        8.45      6.48 o
  -7   0   8        3.70       10.03      6.51 o
  -6   0   8        2.71        0.77      5.27 o
  -5   0   8       20.51       23.89      7.74 o
  -4   0   8        5.08       12.95      4.10 o
  -3   0   8        3.15        9.96      2.69 o
  -2   0   8     1060.12     1052.44     19.33 o
  -1   0   8       38.51       36.79      3.69 o
   0   0   8     1096.77     1147.23     24.74 o
   1   0   8       12.83       19.80      3.88 o
   2   0   8        0.08        5.13      3.57 o
   3   0   8      395.85      464.54     17.25 o
   4   0   8      348.11      372.79     15.93 o
   5   0   8        7.61       13.41      4.57 o
   6   0   8       26.01       29.46      7.12 o
   7   0   8       48.05       39.58      8.10 o
   8   0   8        0.07       -5.98      9.32 o
  -9   1   8        6.97       -1.13     14.48 o
  -8   1   8        0.04        9.56      5.96 o
  -7   1   8        1.41       14.61      5.22 o
  -6   1   8        2.25       15.56      6.16 o
  -5   1   8       91.12       90.08      8.60 o
  -4   1   8       13.59       23.30      5.41 o
  -3   1   8       57.16       51.58      5.38 o
  -2   1   8       57.49       54.65      4.65 o
  -1   1   8      176.53      166.45      6.83 o
   0   1   8       37.76       38.30      5.22 o
   1   1   8      167.47      185.27     10.03 o
   2   1   8       12.86       18.85      4.39 o
   3   1   8       51.24       52.76      6.36 o
   4   1   8      229.89      272.12     14.30 o
   5   1   8       91.84       87.63      8.17 o
   6   1   8       87.79       93.85      8.85 o
   7   1   8        9.12        5.51      6.54 o
   8   1   8       43.57       29.03     12.45 o
  -9   2   8        1.26        3.35      7.47 o
  -8   2   8        0.01        2.17      5.38 o
  -7   2   8        0.28       10.79     10.12 o
  -6   2   8        9.10        9.10      6.32 o
  -5   2   8        0.08        2.08      4.77 o
  -4   2   8       14.80       18.43      4.41 o
  -3   2   8       10.59       13.23      4.36 o
  -2   2   8        6.98        9.96      2.49 o
  -1   2   8       22.65       22.18      2.60 o
   0   2   8        1.33        4.50      3.92 o
   1   2   8      181.58      196.44     10.85 o
   2   2   8      211.17      205.13     11.69 o
   3   2   8      771.20      791.59     24.45 o
   4   2   8        1.65        4.31      4.69 o
   5   2   8       49.69       53.61      7.21 o
   6   2   8        0.04       11.41      5.46 o
   7   2   8        7.34       13.60      6.97 o
  -8   3   8        0.03       11.34     11.08 o
  -7   3   8       41.56       38.80      7.61 o
  -6   3   8        1.36        6.98      5.45 o
  -5   3   8       25.94       39.88      7.49 o
  -4   3   8       94.86      105.27      8.42 o
  -3   3   8        6.77       15.96      3.88 o
  -2   3   8      153.54      140.73      6.85 o
  -1   3   8      260.52      233.13     10.90 o
   0   3   8      162.56      172.65      9.75 o
   1   3   8       28.35       28.10      5.68 o
   2   3   8       26.20       27.99      5.66 o
   3   3   8      467.59      481.72     19.00 o
   4   3   8       17.63       13.61      4.75 o
   5   3   8      170.92      173.58     11.63 o
   6   3   8      120.40      107.93     11.82 o
   7   3   8        0.07        9.24      6.64 o
  -8   4   8      115.20      125.84     11.87 o
  -7   4   8        0.34        9.82      5.97 o
  -6   4   8       53.75       43.30      7.32 o
  -5   4   8       35.12       35.01      6.21 o
  -4   4   8       41.59       45.68      6.05 o
  -3   4   8       22.47       25.59      4.65 o
  -2   4   8      628.71      573.62     32.02 o
  -1   4   8        0.39        9.90      4.05 o
   0   4   8       10.47       21.89      5.65 o
   1   4   8      378.97      357.84     15.14 o
   2   4   8        2.42        5.64      4.71 o
   3   4   8      191.01      182.57     11.64 o
   4   4   8        3.70        5.86      4.71 o
   5   4   8       52.66       47.73      8.97 o
   6   4   8        4.85       22.52      8.40 o
   7   4   8       16.24       13.63      7.41 o
  -8   5   8       19.57       28.54      7.52 o
  -7   5   8       18.13       19.04      7.02 o
  -6   5   8       12.32       10.00      6.29 o
  -5   5   8        7.38       10.28      6.23 o
  -4   5   8        3.39        6.48      4.93 o
  -3   5   8        4.44       10.24      3.85 o
  -2   5   8       24.54       26.55      7.24 o
  -1   5   8       15.99       22.97      8.50 o
   0   5   8       26.22       20.64      5.07 o
   1   5   8        1.32        4.62      4.14 o
   2   5   8        2.19        8.10      3.95 o
   3   5   8      125.88      129.03      9.74 o
   4   5   8       39.77       46.06      7.95 o
   5   5   8        5.55       13.92      6.55 o
   6   5   8        0.81        5.55      6.83 o
  -7   6   8        0.23       15.82      6.53 o
  -6   6   8       33.29       23.65      6.94 o
  -5   6   8        3.14       17.68      6.82 o
  -4   6   8       47.09       64.52      7.39 o
  -3   6   8        3.23        7.38      6.87 o
  -2   6   8       18.20       19.16      7.24 o
  -1   6   8       14.48       11.31      5.03 o
   0   6   8       20.87       26.82      5.42 o
   1   6   8        2.34       10.31      5.05 o
   2   6   8       85.23       74.63      7.87 o
   3   6   8       28.73       38.53      8.00 o
   4   6   8       11.82       29.85      7.49 o
   5   6   8        4.02        7.73      6.57 o
  -7   7   8        0.41       -9.77      7.00 o
  -6   7   8        3.31       17.63      6.73 o
  -5   7   8        6.30       17.67      5.96 o
  -4   7   8        0.60       -4.06      7.54 o
  -3   7   8       11.62        9.08      8.47 o
  -2   7   8       49.30       50.28      9.20 o
  -1   7   8       80.13       96.10     11.37 o
   0   7   8       22.49       39.84      7.69 o
   1   7   8      239.59      199.20     15.54 o
   2   7   8        6.17       49.81     14.45 o
   3   7   8        1.43       -5.83      5.98 o
   4   7   8        0.01        0.75      8.33 o
   5   7   8       21.73       17.71     12.38 o
  -6   8   8        1.73      -11.74     15.26 o
  -5   8   8        5.97       -2.85      8.58 o
  -4   8   8        0.63        0.42      8.40 o
  -3   8   8        5.31        6.19     16.01 o
  -2   8   8       13.95       16.10      7.49 o
  -1   8   8       72.58       94.18     11.45 o
   0   8   8        8.29       17.53      5.46 o
   1   8   8       15.45       25.91     10.92 o
   2   8   8       23.16       29.13      8.09 o
   3   8   8        9.47       18.25     17.11 o
   4   8   8       26.08       32.87      9.29 o
  -5   9   8        0.70       -0.36     14.09 o
  -4   9   8        1.26       -8.61      8.41 o
  -3   9   8       14.45       27.17      9.42 o
  -2   9   8        0.68        0.51      7.08 o
  -1   9   8       11.01       16.80     13.63 o
   0   9   8        2.90        6.55     12.52 o
   1   9   8       13.49       20.63     14.69 o
   2   9   8        4.72       10.86      7.57 o
  -3  10   8        0.01       20.24     10.78 o
  -2  10   8        0.42        3.92     10.64 o
  -1  10   8        1.98       33.59     13.73 o
   0  10   8       13.72       -5.55     12.81 o
   0 -10   9        3.57       12.23     15.44 o
   1 -10   9        1.10       -8.07      9.04 o
  -3  -9   9        9.76       11.77     11.24 o
  -2  -9   9        0.12       12.34      5.86 o
  -1  -9   9        0.01       13.19      6.01 o
   0  -9   9        0.09       -7.41      5.35 o
   1  -9   9       48.40       49.09      8.35 o
   2  -9   9       41.17       44.85      8.97 o
   3  -9   9       27.65       38.12      7.21 o
   4  -9   9       19.42       21.84      7.65 o
  -4  -8   9        8.55        2.09      5.62 o
  -3  -8   9        1.02       13.77      8.18 o
  -2  -8   9       27.64       21.29      5.84 o
  -1  -8   9       19.85       47.96     11.67 o
   0  -8   9        5.74        3.89      5.42 o
   1  -8   9       26.28       28.78      6.56 o
   2  -8   9       22.98       24.52     12.27 o
   3  -8   9        8.17       10.41      5.34 o
   4  -8   9       17.59        9.28      5.94 o
   5  -8   9        2.51        4.73      8.88 o
  -5  -7   9        5.17       12.02      6.28 o
  -4  -7   9        0.84       -8.00      7.54 o
  -3  -7   9       68.32       46.33      7.49 o
  -2  -7   9        3.44       -4.23      4.69 o
  -1  -7   9        4.87       15.87      5.73 o
   0  -7   9       16.64       27.55      7.04 o
   1  -7   9       25.44       17.85      6.80 o
   2  -7   9       32.34       37.47     10.56 o
   3  -7   9      249.28      246.36     14.61 o
   4  -7   9        0.09        2.88      7.30 o
   5  -7   9        0.29       18.17      5.78 o
   6  -7   9       98.17       84.23     12.49 o
  -6  -6   9        0.07        7.02      7.83 o
  -5  -6   9       64.32       56.32      6.85 o
  -4  -6   9        0.74       -2.65      4.58 o
  -3  -6   9       65.42       49.72      7.62 o
  -2  -6   9        2.43        9.18      4.96 o
  -1  -6   9       36.12       34.11      7.04 o
   0  -6   9       64.50       73.72      7.55 o
   1  -6   9      240.62      229.60     13.14 o
   2  -6   9       28.50       33.88      6.71 o
   3  -6   9        3.84       -0.53      9.05 o
   4  -6   9        5.94        8.63      7.39 o
   5  -6   9       36.21       42.18      8.91 o
   6  -6   9        2.86       10.24      9.68 o
  -7  -5   9        2.62       -6.00      8.57 o
  -6  -5   9       11.56        9.83      7.40 o
  -5  -5   9       74.78       83.38     10.31 o
  -4  -5   9       18.13       26.63      5.03 o
  -3  -5   9       90.14       86.62      7.65 o
  -2  -5   9       47.64       47.20      7.28 o
  -1  -5   9      441.24      417.75     16.87 o
   0  -5   9      105.06       99.54      8.64 o
   1  -5   9      784.63      747.04     23.73 o
   2  -5   9       13.21        9.87      4.89 o
   3  -5   9      453.69      423.93     18.24 o
   4  -5   9        2.30        3.73      6.30 o
   5  -5   9       21.77       21.58      7.35 o
   6  -5   9        0.62        9.54     12.31 o
   7  -5   9        0.99       -5.75     15.83 o
  -7  -4   9        3.00        6.52      7.11 o
  -6  -4   9        2.94        8.51      6.76 o
  -5  -4   9       18.36       31.21      7.86 o
  -4  -4   9       46.43       47.92      5.86 o
  -3  -4   9       66.55       85.81      7.13 o
  -2  -4   9       12.43       12.88      3.29 o
  -1  -4   9      203.41      193.54     11.17 o
   0  -4   9        2.89        7.33      4.01 o
   1  -4   9      304.79      316.58     14.53 o
   2  -4   9        2.15       -2.67      4.27 o
   3  -4   9        4.53        4.89      5.57 o
   4  -4   9      121.54      121.36     12.84 o
   5  -4   9        1.80       11.60      5.69 o
   6  -4   9        3.30       13.31      6.01 o
   7  -4   9       42.85       34.65      7.79 o
  -8  -3   9        7.74       20.11      8.04 o
  -7  -3   9        9.16       17.04      7.18 o
  -6  -3   9        5.39        4.53      8.43 o
  -5  -3   9       12.96       19.59      6.08 o
  -4  -3   9       21.47       29.76      4.53 o
  -3  -3   9      113.00      104.03      6.54 o
  -2  -3   9        5.53        7.91      2.65 o
  -1  -3   9        3.27        8.05      2.83 o
   0  -3   9       25.76       31.30      3.91 o
   1  -3   9        6.77        4.89      6.67 o
   2  -3   9       81.33       82.53      6.99 o
   3  -3   9       10.83       -0.27      4.96 o
   4  -3   9      195.72      173.70     14.82 o
   5  -3   9       24.71       21.27      6.50 o
   6  -3   9      140.93      128.14     13.34 o
   7  -3   9        1.49        0.02      6.12 o
  -8  -2   9        1.18       -0.13      6.61 o
  -7  -2   9        0.15        6.23      6.15 o
  -6  -2   9       14.92       28.86      7.14 o
  -5  -2   9        8.86       12.13      6.38 o
  -4  -2   9       42.64       46.03      6.43 o
  -3  -2   9       18.04       20.72      3.35 o
  -2  -2   9       41.33       45.46      4.21 o
  -1  -2   9      128.53      122.88      6.58 o
   0  -2   9       48.77       53.76      4.49 o
   1  -2   9       19.66       19.57      3.03 o
   2  -2   9      172.59      195.75     14.89 o
   3  -2   9       61.35       65.57      9.25 o
   4  -2   9       74.71       73.30      9.66 o
   5  -2   9       10.27       23.40      6.39 o
   6  -2   9        4.52       22.70      9.25 o
   7  -2   9        0.00       -7.57      6.64 o
  -8  -1   9        2.64       14.98      6.84 o
  -7  -1   9       15.87        6.08      6.80 o
  -6  -1   9        0.15        6.20      5.36 o
  -5  -1   9       72.47       82.08      8.01 o
  -4  -1   9        0.13        5.46      4.19 o
  -3  -1   9       23.36       26.24      3.45 o
  -2  -1   9      114.68      110.34      6.28 o
  -1  -1   9        0.03        5.59      2.53 o
   0  -1   9       96.40       99.09      5.67 o
   1  -1   9      191.59      176.94      9.75 o
   2  -1   9      102.56      109.20      8.86 o
   3  -1   9       47.01       59.95      5.72 o
   4  -1   9      787.22      758.01     31.66 o
   5  -1   9        2.25       -1.30      5.06 o
   6  -1   9        0.01        3.22      5.96 o
   7  -1   9       25.46       31.53      7.56 o
  -8   0   9        0.49        8.11      5.61 o
  -7   0   9        1.04       15.94      5.91 o
  -6   0   9       30.93       39.77      6.57 o
  -5   0   9        5.63       14.54      6.40 o
  -4   0   9       51.04       63.02      6.74 o
  -3   0   9       60.49       61.88      6.05 o
  -2   0   9      156.39      146.78      7.17 o
  -1   0   9       12.63        8.26      2.60 o
   0   0   9        2.72       -0.10      3.80 o
   1   0   9       11.04       14.39      3.46 o
   2   0   9      122.03      127.81      8.94 o
   3   0   9      135.07      165.14     10.53 o
   4   0   9      253.10      276.20     14.31 o
   5   0   9       20.62       11.38      6.29 o
   6   0   9       41.06       63.34      9.32 o
   7   0   9       13.66       26.20     15.98 o
  -8   1   9        0.80        2.28     11.10 o
  -7   1   9        0.91        9.24      5.13 o
  -6   1   9       82.90       82.25      8.55 o
  -5   1   9       47.54       52.44      6.77 o
  -4   1   9       74.52       90.59      7.93 o
  -3   1   9      130.75      102.75      7.68 o
  -2   1   9        1.36        7.33      2.65 o
  -1   1   9       94.25      103.78      7.93 o
   0   1   9        3.96        5.93      3.36 o
   1   1   9       23.99       28.55      4.75 o
   2   1   9       28.75       29.47      4.99 o
   3   1   9      622.42      705.22     23.48 o
   4   1   9       36.65       45.21      6.43 o
   5   1   9       49.00       53.93      7.12 o
   6   1   9       16.42       18.24      5.52 o
   7   1   9       14.27       18.91      9.07 o
  -8   2   9        3.57       12.01      6.44 o
  -7   2   9       43.07       43.40      7.73 o
  -6   2   9       30.73       35.02      6.48 o
  -5   2   9        3.98        1.84      4.64 o
  -4   2   9        0.11        2.20      4.93 o
  -3   2   9       14.59       24.10      4.20 o
  -2   2   9       15.86       17.30      4.01 o
  -1   2   9       47.02       46.66      5.46 o
   0   2   9      185.94      192.56     10.83 o
   1   2   9      108.84       99.62      8.59 o
   2   2   9      880.01      853.48     25.36 o
   3   2   9        1.27       -1.35      5.47 o
   4   2   9      561.65      566.18     21.68 o
   5   2   9       43.31       43.65      6.71 o
   6   2   9       22.34       29.08      6.54 o
   7   2   9       12.63        5.52      8.50 o
  -8   3   9       60.45       56.01      8.01 o
  -7   3   9       35.76       47.10      7.33 o
  -6   3   9       52.85       64.77      8.17 o
  -5   3   9       21.65       36.78      6.08 o
  -4   3   9       22.51       15.76      4.50 o
  -3   3   9       27.94       36.53      5.04 o
  -2   3   9       69.27       66.74      8.59 o
  -1   3   9        0.10        5.07      4.46 o
   0   3   9       28.58       30.45      5.11 o
   1   3   9      201.78      188.44     11.48 o
   2   3   9      488.75      483.10     19.14 o
   3   3   9        8.44        8.22      4.62 o
   4   3   9       70.41       73.85      9.35 o
   5   3   9      171.46      147.00     11.13 o
   6   3   9       16.73       19.76      7.19 o
   7   3   9       20.49       41.36      8.28 o
  -8   4   9        4.05        9.19      7.11 o
  -7   4   9       31.92       31.02      7.12 o
  -6   4   9        5.09       13.61      6.18 o
  -5   4   9       29.28       23.13      5.68 o
  -4   4   9        2.24       10.37      4.61 o
  -3   4   9       65.83       67.09      9.41 o
  -2   4   9        8.01        9.60      5.63 o
  -1   4   9        8.80        9.68      4.12 o
   0   4   9        6.07        4.86      4.15 o
   1   4   9        0.86        2.62      3.90 o
   2   4   9       85.63       74.59      8.01 o
   3   4   9        2.20       -1.42      4.28 o
   4   4   9       67.71       61.87      7.30 o
   5   4   9       32.56       38.36      8.02 o
   6   4   9        5.06       -2.85      7.39 o
  -7   5   9       11.73       10.97      8.85 o
  -6   5   9        4.91       16.24      6.50 o
  -5   5   9        5.95       12.36      5.74 o
  -4   5   9       10.03       12.12     12.49 o
  -3   5   9       64.97       73.27     10.36 o
  -2   5   9        8.38        8.43      7.69 o
  -1   5   9       30.83       23.71      5.38 o
   0   5   9       27.69       25.95      5.93 o
   1   5   9        1.59        8.81      4.27 o
   2   5   9        3.70        5.12      4.85 o
   3   5   9        9.04       14.60      7.36 o
   4   5   9        3.00       17.38      6.82 o
   5   5   9       24.70       11.71      7.24 o
   6   5   9        5.15       12.51      8.72 o
  -7   6   9        0.17       -2.88     14.42 o
  -6   6   9        1.84       10.23      6.49 o
  -5   6   9        1.81       -2.97      8.45 o
  -4   6   9       35.52       48.54      9.75 o
  -3   6   9       33.04       40.29      9.17 o
  -2   6   9       46.97       56.31     14.34 o
  -1   6   9        9.30       10.42      6.03 o
   0   6   9       17.54       18.33      5.46 o
   1   6   9        0.60        1.10      5.78 o
   2   6   9        0.07       -0.21      4.26 o
   3   6   9        1.77        2.77      8.04 o
   4   6   9        0.21       17.10      6.81 o
   5   6   9       23.01       19.91      7.35 o
  -6   7   9        4.61       -1.16     18.47 o
  -5   7   9       18.57       22.86     10.14 o
  -4   7   9        9.43       14.24      8.36 o
  -3   7   9        8.55        6.85      7.47 o
  -2   7   9       14.62       29.15      8.08 o
  -1   7   9       22.29       20.95      7.55 o
   0   7   9       30.32       41.70      6.15 o
   1   7   9        0.02        1.65      4.89 o
   2   7   9       18.42       22.01      9.04 o
   3   7   9        0.26       -5.57      6.33 o
   4   7   9       12.04       24.03      7.80 o
  -5   8   9        9.34        1.65      9.03 o
  -4   8   9       17.26       25.88      9.92 o
  -3   8   9        6.62       11.07      8.41 o
  -2   8   9       71.95       61.96     23.80 o
  -1   8   9        0.34      -10.04      6.32 o
   0   8   9       10.57        6.27      9.96 o
   1   8   9       21.39       39.58     10.46 o
   2   8   9       28.00       26.44      8.86 o
   3   8   9        1.75       17.34     10.85 o
  -4   9   9        9.17       12.70      9.78 o
  -3   9   9        4.19        5.99      8.43 o
  -2   9   9       38.75       48.31     10.74 o
  -1   9   9        0.84        7.09      7.57 o
   0   9   9       33.44       40.84     14.37 o
   1   9   9        7.25       24.07      8.09 o
  -2  -9  10       43.59       30.84      8.22 o
  -1  -9  10        0.56       11.72      6.07 o
   0  -9  10       37.40       59.61      8.72 o
   1  -9  10       21.07       26.11      7.16 o
   2  -9  10       49.03       49.62     12.70 o
  -4  -8  10       16.00       21.30      6.49 o
  -3  -8  10       24.79       25.94     15.19 o
  -2  -8  10        6.11       13.57      6.06 o
  -1  -8  10        4.35        9.40      5.23 o
   0  -8  10       31.38       38.48     15.69 o
   1  -8  10        0.80       10.41      6.30 o
   2  -8  10       10.84       14.06      7.00 o
   3  -8  10        7.60       11.54      5.53 o
   4  -8  10       17.05       20.69      6.41 o
  -5  -7  10        5.34       -2.70     10.46 o
  -4  -7  10       12.78       17.46      6.25 o
  -3  -7  10        7.46        2.00      6.26 o
  -2  -7  10       42.54       43.59      7.56 o
  -1  -7  10       11.97       23.47      6.12 o
   0  -7  10       64.73       64.86      8.69 o
   1  -7  10       15.27       19.87      5.39 o
   2  -7  10       10.10       30.51      7.96 o
   3  -7  10        8.96       13.02      5.35 o
   4  -7  10        7.13        6.65      6.83 o
   5  -7  10       19.01       22.91      8.92 o
  -6  -6  10        9.90       20.73      8.31 o
  -5  -6  10       16.75        9.88      7.19 o
  -4  -6  10       23.42       34.18      7.16 o
  -3  -6  10       19.53       29.21      9.82 o
  -2  -6  10        5.65        7.92      5.05 o
  -1  -6  10       37.79       45.85      7.16 o
   0  -6  10       37.78       43.98      6.50 o
   1  -6  10      124.26      101.96      9.10 o
   2  -6  10       24.94       28.85      5.73 o
   3  -6  10        3.98       -0.06      9.57 o
   4  -6  10        1.71       10.93      7.15 o
   5  -6  10        9.06       10.40      6.93 o
   6  -6  10        0.97        0.09      7.32 o
  -6  -5  10       18.52       13.62      7.98 o
  -5  -5  10        1.76        2.33      6.51 o
  -4  -5  10       62.61       72.70      7.24 o
  -3  -5  10        0.97        3.95      3.95 o
  -2  -5  10        5.98        8.99      6.97 o
  -1  -5  10       51.67       62.42      6.72 o
   0  -5  10       21.07       36.52     11.58 o
   1  -5  10      296.34      346.09     16.18 o
   2  -5  10        0.03        2.54      4.19 o
   3  -5  10       33.57       38.41     10.82 o
   4  -5  10       34.01       34.42      8.19 o
   5  -5  10        5.33       23.32      7.73 o
   6  -5  10        1.28       -8.88      5.89 o
  -7  -4  10        6.56        3.17      7.13 o
  -6  -4  10        3.24       18.92      7.61 o
  -5  -4  10        0.77        7.62      6.28 o
  -4  -4  10        0.35        0.30      7.47 o
  -3  -4  10       56.22       64.87      6.46 o
  -2  -4  10      195.58      180.61      9.14 o
  -1  -4  10      375.73      354.58     15.70 o
   0  -4  10      434.92      416.75     20.47 o
   1  -4  10       70.52       61.56      6.13 o
   2  -4  10       23.81       29.16      7.24 o
   3  -4  10       14.40       14.21      6.27 o
   4  -4  10       54.82       55.30      9.28 o
   5  -4  10        6.66        7.83      5.88 o
   6  -4  10       15.55       11.60      6.61 o
  -7  -3  10        7.45       10.46      6.73 o
  -6  -3  10       22.69       27.77      7.56 o
  -5  -3  10      122.24      120.23     11.95 o
  -4  -3  10       49.67       41.02      7.29 o
  -3  -3  10       44.29       55.68      5.05 o
  -2  -3  10        3.17        0.86      5.22 o
  -1  -3  10      153.14      164.35      8.41 o
   0  -3  10       42.68       43.71      5.69 o
   1  -3  10        0.69        0.66      5.07 o
   2  -3  10        5.72       11.10      9.36 o
   3  -3  10      150.99      151.71     13.87 o
   4  -3  10        2.71       -1.10      5.13 o
   5  -3  10      107.00       98.01     13.84 o
   6  -3  10       18.60       14.17     14.48 o
   7  -3  10        7.45        9.46      9.18 o
  -7  -2  10       20.68        9.03      6.42 o
  -6  -2  10        1.29       13.77      9.07 o
  -5  -2  10       71.54       73.37      9.58 o
  -4  -2  10       33.60       40.31      5.58 o
  -3  -2  10       56.92       53.42      4.92 o
  -2  -2  10      115.56      113.71      8.83 o
  -1  -2  10        6.17        0.16      2.82 o
   0  -2  10       22.76       23.08      4.30 o
   1  -2  10      167.50      158.54      9.56 o
   2  -2  10        1.62        9.68      5.71 o
   3  -2  10       33.44       37.06     11.21 o
   4  -2  10       36.26       43.31     10.07 o
   5  -2  10       45.52       31.72     15.19 o
   6  -2  10       16.66       22.04      6.77 o
   7  -2  10        2.86        7.58      7.40 o
  -8  -1  10        5.04       12.01      7.32 o
  -7  -1  10        0.33       14.79      8.36 o
  -6  -1  10        3.34       13.63      8.01 o
  -5  -1  10        6.39        5.49      4.58 o
  -4  -1  10        0.84        3.91      4.10 o
  -3  -1  10       61.20       51.12      5.90 o
  -2  -1  10      108.55      100.34      6.37 o
  -1  -1  10        7.78       11.33      3.06 o
   0  -1  10      291.52      296.80     13.20 o
   1  -1  10      260.61      254.21     12.41 o
   2  -1  10       30.36       27.04      4.56 o
   3  -1  10      143.33      154.20     13.85 o
   4  -1  10       12.45        6.73      5.71 o
   5  -1  10       17.52       18.79     21.56 o
   6  -1  10       16.84       20.05      6.89 o
   7  -1  10       29.82       44.26      9.07 o
  -8   0  10        0.49        4.62      6.58 o
  -7   0  10       24.11       31.91      8.72 o
  -6   0  10       15.02       19.70      5.75 o
  -5   0  10        3.80       14.02      4.92 o
  -4   0  10       14.91       21.99      5.16 o
  -3   0  10      139.96      127.54      8.81 o
  -2   0  10        9.40        8.08      3.01 o
  -1   0  10       73.87       83.14      7.33 o
   0   0  10      170.13      176.63     10.80 o
   1   0  10      232.50      212.33     11.59 o
   2   0  10       10.31       14.95      4.81 o
   3   0  10      398.24      422.64     17.98 o
   4   0  10        2.91        8.90      4.14 o
   5   0  10        1.91        2.88      5.71 o
   6   0  10       69.10       87.89     11.70 o
   7   0  10        3.54       12.34      7.59 o
  -8   1  10        1.45       10.65      7.10 o
  -7   1  10        5.08       11.27      6.18 o
  -6   1  10        2.18       -3.80      4.83 o
  -5   1  10        7.27       13.70      4.72 o
  -4   1  10      326.74      326.75     15.02 o
  -3   1  10        3.63        7.10      4.33 o
  -2   1  10      375.21      334.69     13.90 o
  -1   1  10        0.43        6.17      3.90 o
   0   1  10        0.01       -3.26      3.86 o
   1   1  10      138.06      129.51      9.67 o
   2   1  10      252.85      268.49     14.11 o
   3   1  10       26.23       25.36      5.82 o
   4   1  10       14.76       15.05      4.90 o
   5   1  10       57.23       66.49      9.69 o
   6   1  10        1.06       -9.89      9.25 o
   7   1  10        0.81        3.08      7.45 o
  -8   2  10        0.24       39.68     16.05 o
  -7   2  10       24.71       25.01      6.70 o
  -6   2  10        2.18        1.93      6.40 o
  -5   2  10        1.15        8.31      4.91 o
  -4   2  10        3.74       12.50      4.11 o
  -3   2  10       55.11       39.56      7.66 o
  -2   2  10       14.79       11.37      5.15 o
  -1   2  10       28.46       23.72      5.00 o
   0   2  10       26.52       20.65      4.86 o
   1   2  10       11.21       12.37      4.90 o
   2   2  10      140.94      152.45     11.12 o
   3   2  10       81.44       92.04      8.77 o
   4   2  10       44.17       63.88      7.39 o
   5   2  10        0.49        0.60      4.45 o
   6   2  10       31.97       47.62      7.57 o
  -8   3  10        2.85       18.89      7.70 o
  -7   3  10        3.68       11.66      6.25 o
  -6   3  10        2.06        2.50      5.34 o
  -5   3  10        6.66        5.87      4.70 o
  -4   3  10       17.08       19.43      7.59 o
  -3   3  10       23.37       29.14      9.78 o
  -2   3  10        2.13        7.57      4.99 o
  -1   3  10       98.46       96.47      8.31 o
   0   3  10      169.52      162.96     10.78 o
   1   3  10      252.34      215.23     13.04 o
   2   3  10        3.50       11.47      4.85 o
   3   3  10       45.12       45.25     11.94 o
   4   3  10        1.32        7.90      5.34 o
   5   3  10        1.00        9.26      5.45 o
   6   3  10        1.72        2.36      7.25 o
  -7   4  10        1.91       -0.94      6.33 o
  -6   4  10       11.47       22.85      6.45 o
  -5   4  10        1.28       -0.36      8.57 o
  -4   4  10       44.48       54.06      9.93 o
  -3   4  10      134.51      134.26     13.24 o
  -2   4  10       57.41       61.81      9.15 o
  -1   4  10       18.20       26.45      6.16 o
   0   4  10        6.99        8.44      4.18 o
   1   4  10      177.77      151.22     10.53 o
   2   4  10       12.37       10.14      5.21 o
   3   4  10       67.76       75.61      8.12 o
   4   4  10      122.45      116.82     10.16 o
   5   4  10        0.15        1.47      9.29 o
   6   4  10       65.07       62.53     10.13 o
  -7   5  10       11.69       14.81      7.03 o
  -6   5  10        6.41       17.68      9.90 o
  -5   5  10        2.12       11.46      9.01 o
  -4   5  10      100.30       97.42     12.40 o
  -3   5  10        3.02        1.66     10.71 o
  -2   5  10       10.11       12.27     12.17 o
  -1   5  10       78.36       78.51     10.04 o
   0   5  10        5.09        8.35      5.01 o
   1   5  10       44.77       38.40      6.08 o
   2   5  10        0.10        6.51      4.38 o
   3   5  10       60.01       67.68      7.02 o
   4   5  10        0.22       18.19      7.44 o
   5   5  10       28.85       27.99      8.16 o
  -6   6  10        0.04       26.89     10.91 o
  -5   6  10        3.78       12.22      9.65 o
  -4   6  10       14.27       19.59     15.55 o
  -3   6  10       15.38       26.21     12.03 o
  -2   6  10        5.25        3.67      6.11 o
  -1   6  10        2.67        2.94      5.91 o
   0   6  10        2.78        2.55      5.38 o
   1   6  10       35.72       49.63     10.36 o
   2   6  10       20.41       20.61      5.40 o
   3   6  10        8.67       21.77      7.09 o
   4   6  10        0.28        7.54      7.83 o
  -6   7  10        5.94       15.74     16.44 o
  -5   7  10        0.71       28.79     16.90 o
  -4   7  10        2.09        7.85      8.43 o
  -3   7  10       16.19       14.79      7.87 o
  -2   7  10        6.48        6.20     10.57 o
  -1   7  10        2.37        1.81      9.25 o
   0   7  10       43.94       39.30     14.66 o
   1   7  10       19.19       24.38      6.97 o
   2   7  10        0.00       -1.27      6.36 o
   3   7  10        1.78       12.37     19.60 o
  -5   8  10        0.38        3.63     14.52 o
  -4   8  10       11.18       33.51     10.28 o
  -3   8  10       12.11        5.59      8.12 o
  -2   8  10       19.79       26.13      9.30 o
  -1   8  10       87.76       92.89     12.25 o
   0   8  10        4.35        5.56      7.51 o
   1   8  10        0.04       -5.02      6.41 o
   2   8  10        0.17       -3.00      6.65 o
  -2   9  10        2.19        2.90     15.87 o
  -1   9  10        4.84        4.91      7.62 o
  -2  -8  11        4.81        8.29      6.27 o
  -1  -8  11       21.95       21.04      7.13 o
   0  -8  11       25.25        6.41      6.64 o
   1  -8  11       35.78       38.03      9.18 o
   2  -8  11        7.42       -2.71     10.38 o
   3  -8  11        8.29       15.20      6.90 o
  -4  -7  11        7.89       16.67      8.15 o
  -3  -7  11        3.83       -6.30     14.73 o
  -2  -7  11        6.45       -4.36      7.15 o
  -1  -7  11       27.85       33.11      7.18 o
   0  -7  11       16.06       17.61      7.33 o
   1  -7  11        7.86       26.98      5.80 o
   2  -7  11       67.76       56.17      7.46 o
   3  -7  11        4.40       14.76      8.01 o
   4  -7  11        0.15        7.21      8.00 o
  -5  -6  11       12.46       23.70     10.96 o
  -4  -6  11        0.00        1.65      5.96 o
  -3  -6  11        0.01       -4.75     16.54 o
  -2  -6  11        0.13       -0.92      5.23 o
  -1  -6  11       47.56       44.34      7.33 o
   0  -6  11       10.29       16.76      5.25 o
   1  -6  11      284.08      264.80     14.88 o
   2  -6  11        2.34        9.07     13.80 o
   3  -6  11        0.42        4.34      6.21 o
   4  -6  11      181.39      163.00     16.22 o
   5  -6  11        0.36        2.80      8.16 o
  -6  -5  11        0.24        8.52      7.85 o
  -5  -5  11       21.11       12.51     17.75 o
  -4  -5  11        1.53       -6.53      5.71 o
  -3  -5  11        4.05       12.72      6.72 o
  -2  -5  11        8.22       18.52      9.14 o
  -1  -5  11      168.90      174.92     11.17 o
   0  -5  11       22.39       20.17      5.09 o
   1  -5  11        8.61        6.43      6.10 o
   2  -5  11       20.98       63.97     13.95 o
   3  -5  11        3.98       -5.45      5.86 o
   4  -5  11        9.04        1.83      6.50 o
   5  -5  11        0.01        9.96     11.21 o
  -6  -4  11       13.32        4.21      6.96 o
  -5  -4  11       26.63       27.56      7.69 o
  -4  -4  11       49.40       54.64      8.23 o
  -3  -4  11      191.99      192.39     11.08 o
  -2  -4  11        2.54       14.77      5.48 o
  -1  -4  11      706.66      698.40     23.15 o
   0  -4  11       15.79        7.60      7.19 o
   1  -4  11      352.13      353.53     21.88 o
   2  -4  11        0.01       11.28      6.11 o
   3  -4  11       36.74       31.43      7.86 o
   4  -4  11       12.07        2.40      6.68 o
   5  -4  11        0.21       -2.02      6.44 o
   6  -4  11       70.43       66.60     10.31 o
  -7  -3  11        3.46        2.42      6.91 o
  -6  -3  11       22.55       20.28      7.40 o
  -5  -3  11       28.07       45.92      8.19 o
  -4  -3  11        0.32        6.33      5.73 o
  -3  -3  11       87.57       96.62      6.55 o
  -2  -3  11        5.42        5.34      3.66 o
  -1  -3  11      104.70      114.13      7.06 o
   0  -3  11        0.08       -3.06      5.51 o
   1  -3  11       10.04       10.32      8.54 o
   2  -3  11       58.25       50.44      9.06 o
   3  -3  11        7.26       11.62      6.58 o
   4  -3  11        0.64      -12.04      7.61 o
   5  -3  11       44.95       34.88      8.80 o
   6  -3  11        4.31       12.88      7.37 o
  -7  -2  11        6.83       14.78      7.23 o
  -6  -2  11       13.45        3.88      6.30 o
  -5  -2  11       33.46       41.01     11.53 o
  -4  -2  11        4.22        9.94      4.42 o
  -3  -2  11       17.10       18.88      4.52 o
  -2  -2  11        6.74        7.64      4.47 o
  -1  -2  11       29.10       34.82      5.23 o
   0  -2  11       13.41       15.38      6.42 o
   1  -2  11       10.64       15.74      5.94 o
   2  -2  11      194.13      211.06     16.78 o
   3  -2  11       18.99       17.94      6.81 o
   4  -2  11      133.28      124.92     13.48 o
   5  -2  11        2.99        7.09      6.34 o
   6  -2  11       16.51        5.27      6.76 o
  -7  -1  11        4.43        0.71      6.44 o
  -6  -1  11        2.87       13.95      6.29 o
  -5  -1  11        4.45        1.14      4.75 o
  -4  -1  11       11.55       19.75      4.76 o
  -3  -1  11       46.74       49.07      6.05 o
  -2  -1  11       17.43       14.64      4.47 o
  -1  -1  11       24.21       26.90      5.20 o
   0  -1  11      134.72      137.46      9.57 o
   1  -1  11       91.86      104.51      8.14 o
   2  -1  11       58.70       68.28      9.88 o
   3  -1  11       22.94       24.35      7.02 o
   4  -1  11        0.14        1.79      5.79 o
   5  -1  11        0.14        7.67      6.19 o
   6  -1  11       38.79       28.12      8.55 o
  -7   0  11        9.77       17.97     14.84 o
  -6   0  11        2.52       10.70     25.26 o
  -5   0  11        1.45        1.55      4.60 o
  -4   0  11       46.71       47.71      9.59 o
  -3   0  11        4.02        4.34      5.35 o
  -2   0  11       17.73       15.72      5.95 o
  -1   0  11       32.23       33.17      5.39 o
   0   0  11       96.83       85.59      8.05 o
   1   0  11       32.58       34.95      5.94 o
   2   0  11      556.22      570.43     25.89 o
   3   0  11        0.07       -1.13      5.59 o
   4   0  11        9.57       37.27     30.53 o
   5   0  11       70.63       73.80     11.06 o
   6   0  11        0.07       20.75     11.78 o
  -7   1  11        0.27        1.18      8.33 o
  -6   1  11       15.72       30.12      5.89 o
  -5   1  11       27.39       28.12      5.76 o
  -4   1  11       24.13       25.77      5.08 o
  -3   1  11        0.00       -4.97      4.72 o
  -2   1  11        7.29       10.04      5.58 o
  -1   1  11        0.01        0.51      3.98 o
   0   1  11       56.64       60.59      7.12 o
   1   1  11       63.47       69.26      7.37 o
   2   1  11      256.51      225.85     16.70 o
   3   1  11       10.51       13.42      5.08 o
   4   1  11       34.68       35.03      9.77 o
   5   1  11       17.10       26.60      7.41 o
   6   1  11       60.50       55.52     20.42 o
  -7   2  11       11.75       19.25      9.15 o
  -6   2  11        8.86       11.03      5.46 o
  -5   2  11       29.93       32.11      6.31 o
  -4   2  11        0.00       14.33      6.29 o
  -3   2  11       24.69       18.09      6.48 o
  -2   2  11        0.83       -1.08      5.51 o
  -1   2  11       21.28       29.84      5.22 o
   0   2  11        2.67        5.65      4.40 o
   1   2  11      382.64      362.58     16.87 o
   2   2  11        3.78        6.85      6.48 o
   3   2  11      109.32      125.96     10.51 o
   4   2  11       18.14       24.47      9.13 o
   5   2  11        1.53       -2.68      5.21 o
   6   2  11        1.14       15.42      7.65 o
  -7   3  11        0.05      -10.62      6.92 o
  -6   3  11        0.90        2.34      7.92 o
  -5   3  11        0.24        5.52      7.03 o
  -4   3  11        1.79       -2.04      6.17 o
  -3   3  11        3.56       -0.64      7.33 o
  -2   3  11       13.31       12.44      5.66 o
  -1   3  11       70.59       78.94      9.88 o
   0   3  11      325.96      288.43     14.64 o
   1   3  11        8.39        6.40      6.51 o
   2   3  11      454.42      439.46     19.54 o
   3   3  11       20.21       19.52      5.70 o
   4   3  11        2.95        5.60      5.04 o
   5   3  11        8.03       13.07      5.88 o
  -7   4  11        0.09        6.79     10.00 o
  -6   4  11        0.71        8.46     19.53 o
  -5   4  11        6.83        8.72      7.93 o
  -4   4  11       23.10       32.82      9.06 o
  -3   4  11        1.04        3.16      5.94 o
  -2   4  11       23.47       25.22      7.10 o
  -1   4  11      122.46      122.16     12.66 o
   0   4  11      204.51      186.04     11.85 o
   1   4  11       19.22       29.20      5.22 o
   2   4  11       31.12       20.40      5.47 o
   3   4  11      103.88       72.24      9.51 o
   4   4  11        8.66        3.59      5.53 o
   5   4  11        5.41        9.91      9.96 o
  -6   5  11        0.00       -1.82      9.98 o
  -5   5  11        8.32       -7.46     14.23 o
  -4   5  11        0.00        2.60     11.39 o
  -3   5  11        0.04       -5.08     10.10 o
  -2   5  11        0.24        5.31      5.93 o
  -1   5  11        3.96       -0.61     10.10 o
   0   5  11       14.36       16.24      4.93 o
   1   5  11        0.03        9.97      4.71 o
   2   5  11       27.43       30.86      5.81 o
   3   5  11       35.83       56.57      6.75 o
   4   5  11       15.28       13.63     13.16 o
  -6   6  11        0.80        2.51     10.46 o
  -5   6  11        9.92       13.47      9.55 o
  -4   6  11        0.01        7.02      8.19 o
  -3   6  11       11.55       20.60      8.32 o
  -2   6  11        3.16        4.44      7.07 o
  -1   6  11        0.03        3.42      6.06 o
   0   6  11        1.14       -2.74      6.06 o
   1   6  11        0.83        5.80      4.72 o
   2   6  11        2.16       18.62      5.39 o
   3   6  11       21.42       32.02      7.57 o
  -5   7  11        6.58       -8.05      9.84 o
  -4   7  11       13.61        4.70      8.65 o
  -3   7  11        0.56       12.06      8.48 o
  -2   7  11        2.73       -9.09      7.20 o
  -1   7  11       10.41       15.89      8.11 o
   0   7  11        5.86       -1.89     12.10 o
   1   7  11        0.51       -7.08      4.80 o
   2   7  11        0.28        9.19      6.94 o
  -3   8  11       12.36        4.28     22.06 o
  -2   8  11       11.80       21.35      9.48 o
  -1   8  11        0.17       -5.47      7.19 o
   0   8  11       11.43        1.02     12.13 o
   0  -8  12       52.27       59.87      9.28 o
  -3  -7  12        7.46       15.39      7.20 o
  -2  -7  12       21.86       36.59      7.72 o
  -1  -7  12        0.95       23.49     12.03 o
   0  -7  12       42.38       50.66      8.74 o
   1  -7  12        9.87       18.59      7.10 o
   2  -7  12        0.06       11.05      7.84 o
   3  -7  12       24.77       23.87      8.97 o
  -4  -6  12        7.58       25.83     12.10 o
  -3  -6  12        1.34        1.27      5.63 o
  -2  -6  12       48.90       60.76      8.43 o
  -1  -6  12       15.52       27.54      8.15 o
   0  -6  12        6.57       13.16      9.54 o
   1  -6  12        5.96        0.97      6.69 o
   2  -6  12        7.69       18.47      7.15 o
   3  -6  12       24.68       21.07     14.41 o
   4  -6  12        8.18       -3.72      8.00 o
  -5  -5  12        8.03        4.55     10.53 o
  -4  -5  12        4.38        7.61      9.75 o
  -3  -5  12        6.80       16.21      7.93 o
  -2  -5  12       25.68       28.22      6.36 o
  -1  -5  12       58.27       64.94      7.12 o
   0  -5  12        0.73        0.94      6.53 o
   1  -5  12        0.64        4.72      6.41 o
   2  -5  12        3.48        6.32      6.51 o
   3  -5  12       20.27        7.18      9.64 o
   4  -5  12        8.74       10.68      7.92 o
  -5  -4  12        2.59        4.64      6.94 o
  -4  -4  12        0.82        8.96      6.60 o
  -3  -4  12       17.43       10.12      5.69 o
  -2  -4  12        0.19       -3.23      4.75 o
  -1  -4  12       79.07       80.75     10.19 o
   0  -4  12        0.00        1.67      5.99 o
   1  -4  12       36.81       40.24      8.41 o
   2  -4  12        8.68        8.62      7.69 o
   3  -4  12       10.89       19.54      7.38 o
   4  -4  12        2.73      -12.68      6.34 o
   5  -4  12       94.50       91.46     12.65 o
  -6  -3  12        1.60        6.00      7.26 o
  -5  -3  12        6.21       16.11      7.07 o
  -4  -3  12       54.55       59.80     14.09 o
  -3  -3  12       88.52       85.48     10.06 o
  -2  -3  12      171.06      180.79     11.19 o
  -1  -3  12       41.08       35.40     13.48 o
   0  -3  12       14.84       35.73      7.20 o
   1  -3  12        2.99       12.95      6.37 o
   2  -3  12       34.99       29.60      7.94 o
   3  -3  12       38.35       45.77      9.23 o
   4  -3  12       19.49       14.78      8.47 o
   5  -3  12        2.10        0.60      6.59 o
  -6  -2  12       18.88       38.94     19.36 o
  -5  -2  12       15.24       41.62      8.01 o
  -4  -2  12        5.14        0.53      5.68 o
  -3  -2  12       31.58       43.40      7.29 o
  -2  -2  12        2.68        1.88      4.15 o
  -1  -2  12        2.31       12.14      4.63 o
   0  -2  12        3.04        5.26      5.59 o
   1  -2  12       45.13       53.05      8.94 o
   2  -2  12        8.02        9.48      6.50 o
   3  -2  12      163.23      154.73     15.13 o
   4  -2  12       22.84        7.61     18.15 o
   5  -2  12       11.26       -0.02      6.76 o
  -7  -1  12       16.16        9.45      7.25 o
  -6  -1  12        7.91       10.88      8.22 o
  -5  -1  12        8.76        7.74     10.03 o
  -4  -1  12       23.79       36.56      5.65 o
  -3  -1  12        0.51        4.34      5.62 o
  -2  -1  12       10.62       13.32     11.46 o
  -1  -1  12       78.81       90.01      8.07 o
   0  -1  12        2.28        0.77      4.26 o
   1  -1  12       32.35       37.90      5.85 o
   2  -1  12       64.43       73.90     10.91 o
   3  -1  12       80.09       83.48     11.22 o
   4  -1  12       16.34       25.98     16.72 o
   5  -1  12        0.22        5.02      7.40 o
  -7   0  12        1.32        0.53      6.48 o
  -6   0  12        1.21       16.06      7.09 o
  -5   0  12       23.67       23.28      5.77 o
  -4   0  12       16.05       24.72      6.81 o
  -3   0  12        0.35       -8.48      5.94 o
  -2   0  12      101.24      104.83     11.07 o
  -1   0  12      120.87      109.63      8.82 o
   0   0  12       19.85       23.78      5.09 o
   1   0  12       85.61       71.73      7.98 o
   2   0  12        0.04        6.64      7.61 o
   3   0  12        2.26       10.57     15.51 o
   4   0  12       36.03       49.48      8.74 o
   5   0  12       37.29       51.29      9.61 o
  -7   1  12        3.04       10.35      7.51 o
  -6   1  12        2.48       17.72      5.64 o
  -5   1  12       23.55       34.44      8.19 o
  -4   1  12        2.67        2.13     13.80 o
  -3   1  12       25.88       20.31      7.26 o
  -2   1  12       20.30       20.28      6.58 o
  -1   1  12       82.78       72.51      7.34 o
   0   1  12        0.37        4.10      4.69 o
   1   1  12      226.27      202.60     13.14 o
   2   1  12       34.88       37.07      7.19 o
   3   1  12        0.08        4.25      4.80 o
   4   1  12       54.72       42.10      9.30 o
   5   1  12        7.05       16.17     12.70 o
  -7   2  12        2.18        3.09      8.30 o
  -6   2  12       55.65       37.25     10.31 o
  -5   2  12        0.00       -9.08      6.52 o
  -4   2  12       74.49       73.59     10.36 o
  -3   2  12        0.14        2.73      7.69 o
  -2   2  12        0.01        3.81      5.06 o
  -1   2  12       39.37       34.75      8.82 o
   0   2  12      156.52      146.07     10.80 o
   1   2  12       12.98       16.10      5.34 o
   2   2  12        1.71        6.77      4.87 o
   3   2  12       20.74       36.74      8.17 o
   4   2  12        0.17       -4.93      5.20 o
   5   2  12        0.07       23.76      7.24 o
  -6   3  12        0.07        1.35     11.31 o
  -5   3  12        6.70        2.64      7.58 o
  -4   3  12        0.18        7.01      7.02 o
  -3   3  12        0.08       -0.25      6.03 o
  -2   3  12       22.59       17.93      6.31 o
  -1   3  12        1.90        1.82      5.49 o
   0   3  12       41.50       25.66      7.00 o
   1   3  12       41.06       37.44      6.91 o
   2   3  12       14.61       26.67      6.60 o
   3   3  12        0.93       -1.75      4.75 o
   4   3  12        9.08       -0.22      7.65 o
  -6   4  12        4.50        8.41      9.60 o
  -5   4  12       10.30        7.56      8.07 o
  -4   4  12        1.81       -0.36      7.04 o
  -3   4  12       19.72       37.33      7.93 o
  -2   4  12       58.09       61.24     10.39 o
  -1   4  12       57.91       51.88      8.85 o
   0   4  12        0.12       -0.14      4.11 o
   1   4  12       14.83       15.57      4.72 o
   2   4  12        0.66       10.20      5.62 o
   3   4  12        1.77        7.43      6.01 o
   4   4  12        0.07        0.85      5.71 o
  -5   5  12       25.65       28.63     10.35 o
  -4   5  12        6.83        6.08      8.47 o
  -3   5  12        5.15        1.96      6.72 o
  -2   5  12        1.66       -4.37     13.98 o
  -1   5  12       31.81       33.04      9.96 o
   0   5  12        4.09       -8.37      6.83 o
   1   5  12       13.68       19.79      5.44 o
   2   5  12       50.80       47.20      7.03 o
   3   5  12        0.00       14.83      5.75 o
  -5   6  12        0.45       14.92     10.49 o
  -4   6  12        4.15        0.99     11.28 o
  -3   6  12        3.85        0.35     15.23 o
  -2   6  12        2.06        4.39      6.83 o
  -1   6  12        5.47       -6.53     13.91 o
   0   6  12        0.01      -11.77      6.15 o
   1   6  12       45.66       49.72      7.03 o
   2   6  12        0.03        7.03      5.49 o
  -3   7  12        0.45       -1.67     22.41 o
  -2   7  12        4.44       12.80      8.68 o
  -1   7  12        2.75       -1.91      8.50 o
   0   7  12        6.06       15.41      8.08 o
   1   7  12        2.95       11.36      6.96 o
   0  -7  13        0.28       -4.13      8.68 o
  -3  -6  13       16.50       13.91      6.64 o
  -2  -6  13        2.17        5.23      6.55 o
  -1  -6  13        6.81       12.88      9.18 o
   0  -6  13       81.46       61.04     10.09 o
   1  -6  13       18.81       33.92      9.04 o
   2  -6  13        0.39        2.44      8.18 o
  -4  -5  13        0.95       -2.92     10.03 o
  -3  -5  13       21.28       -7.54      8.54 o
  -2  -5  13        0.28       10.10      8.89 o
  -1  -5  13      123.02      104.37     12.61 o
   0  -5  13       13.63        9.35      7.06 o
   1  -5  13        1.65        9.32      7.44 o
   2  -5  13      141.76      151.38     15.47 o
   3  -5  13        0.47       10.05      7.31 o
  -5  -4  13        0.06        6.72     12.84 o
  -4  -4  13        0.78       15.16      9.82 o
  -2  -4  13       20.26       39.84     10.74 o
  -1  -4  13        8.67        0.70      5.92 o
   0  -4  13       23.78       28.53      7.51 o
   1  -4  13        0.59        3.78      6.36 o
   2  -4  13        9.95       18.85      7.41 o
   3  -4  13        0.89        4.77      6.62 o
   4  -4  13       52.58       67.44     11.07 o
  -5  -3  13       48.49       58.93      9.41 o
  -4  -3  13        1.49       28.27     16.22 o
  -3  -3  13      274.39      261.51     24.19 o
  -2  -3  13        7.87        8.23      6.22 o
  -1  -3  13      124.23      123.60     12.88 o
   0  -3  13        0.73       -5.12      6.02 o
   1  -3  13       20.76       23.17      7.79 o
   2  -3  13        9.35       30.62      7.36 o
   3  -3  13        1.17        7.36      8.01 o
   4  -3  13       54.55       67.49     11.57 o
  -5  -2  13       20.03       20.21      8.82 o
  -4  -2  13        3.91       21.70     10.25 o
  -3  -2  13       16.23       25.87      6.70 o
  -2  -2  13        3.52       10.28      6.39 o
  -1  -2  13       13.75       33.16      7.51 o
   0  -2  13       10.76       21.44      6.97 o
   1  -2  13       10.51       11.45      6.99 o
   2  -2  13        0.87        2.28      8.40 o
   3  -2  13       11.49       19.08      7.63 o
   4  -2  13       17.58       18.52      7.90 o
  -6  -1  13        1.64       23.04      6.95 o
  -5  -1  13        9.71       17.29     10.46 o
  -4  -1  13        0.28        8.12      5.88 o
  -3  -1  13       15.49       13.91      6.35 o
  -2  -1  13        2.50        7.27      8.52 o
  -1  -1  13        2.97        2.08      4.76 o
   0  -1  13       64.62       79.78      8.08 o
   1  -1  13        4.73        2.27     14.05 o
   2  -1  13       65.87       70.67     10.92 o
   3  -1  13        3.02        5.43      6.39 o
   4  -1  13       20.10       19.25      7.67 o
  -6   0  13        1.24      -18.36     10.18 o
  -5   0  13        8.91       -4.46      6.70 o
  -4   0  13        3.91        8.09      9.64 o
  -3   0  13       13.98        7.74      9.50 o
  -2   0  13       44.34       42.02      8.05 o
  -1   0  13       26.84       24.07      5.30 o
   0   0  13       39.43       33.51      6.41 o
   1   0  13       23.37       24.57      5.88 o
   2   0  13        5.77       11.87      6.99 o
   3   0  13        0.04       -3.45      5.96 o
   4   0  13       58.51       43.62     10.57 o
  -6   1  13       14.51       28.00     10.35 o
  -5   1  13        3.87       17.25      7.88 o
  -4   1  13        1.95        6.48      6.79 o
  -3   1  13        2.64        8.42      6.23 o
  -2   1  13       35.04       29.30      7.55 o
  -1   1  13        7.96       18.20      5.45 o
   0   1  13      182.71      167.76     12.02 o
   1   1  13        0.12        7.55      5.12 o
   2   1  13       19.69       15.54      5.33 o
   3   1  13       59.93       73.64     10.21 o
   4   1  13        1.06       15.38      7.39 o
  -6   2  13        6.52        4.54      8.65 o
  -5   2  13        0.51       -7.85      7.00 o
  -4   2  13        2.65       12.22      7.26 o
  -3   2  13        0.14        5.30      8.22 o
  -2   2  13       20.33       22.70      8.25 o
  -1   2  13       36.83       38.89      7.74 o
   0   2  13       97.28       90.20      8.65 o
   1   2  13        1.26       13.58      6.41 o
   2   2  13       10.69       21.76      5.95 o
   3   2  13       16.04       12.70      5.97 o
   4   2  13       41.09       32.67      7.78 o
  -5   3  13        1.18        7.92      8.00 o
  -4   3  13        0.55       -1.08      6.83 o
  -3   3  13       10.61        8.42     10.03 o
  -2   3  13        2.05       -5.84      6.65 o
  -1   3  13      150.87      132.15     13.64 o
   0   3  13        3.43       15.13      6.79 o
   1   3  13      117.30      109.75      9.95 o
   2   3  13        9.22       18.67      5.95 o
   3   3  13        0.89       -3.05      5.44 o
  -5   4  13        0.03      -12.75      8.07 o
  -4   4  13        0.10        1.99      8.00 o
  -3   4  13       20.76       13.86      7.54 o
  -2   4  13       68.52       62.59     10.12 o
  -1   4  13        5.06        8.11      7.12 o
   0   4  13      157.61      116.02     12.82 o
   1   4  13        5.12       18.12      9.67 o
   2   4  13        0.48        1.66      5.08 o
   3   4  13        2.97       -7.88      6.46 o
  -4   5  13        8.95        1.67      8.63 o
  -3   5  13       33.04       28.50      9.17 o
  -2   5  13       38.34       27.48      7.93 o
  -1   5  13       12.48       14.09      7.29 o
   0   5  13        6.13        9.20     10.64 o
   1   5  13       29.96       24.50      9.18 o
   2   5  13        3.30       14.46      5.61 o
  -3   6  13        1.48       12.70     13.91 o
  -2   6  13        0.67      -13.14      6.57 o
  -1   6  13        0.13       -2.92      9.18 o
   0   6  13        9.01       -8.10     14.62 o
  -2  -5  14        3.77       25.05     11.10 o
  -1  -5  14        0.44        0.43      9.68 o
   0  -5  14        4.20       16.70      7.70 o
   1  -5  14        7.13       22.15      8.07 o
  -1  -4  14        0.00       -7.34     18.89 o
   0  -4  14        6.17        6.70      7.61 o
   1  -4  14       12.47       13.51      7.55 o
   2  -4  14        9.62       22.41      8.73 o
  -4  -3  14        0.85       38.50     10.18 o
  -2  -3  14        0.96       16.44     11.39 o
  -1  -3  14       17.05       20.90      8.18 o
   0  -3  14        0.49        7.02      6.84 o
   1  -3  14       11.46       16.03      7.42 o
   2  -3  14        0.22       -4.89      7.13 o
   3  -3  14       68.88       52.68     11.46 o
  -4  -2  14       33.24       49.31     13.73 o
  -3  -2  14       20.29        9.69      6.36 o
  -2  -2  14        1.35        3.34      6.17 o
  -1  -2  14        0.56       13.15      6.21 o
   0  -2  14       16.45      -11.26     13.73 o
   1  -2  14       26.77       27.71      7.98 o
   2  -2  14       23.58       37.57     10.39 o
   3  -2  14        5.38       18.24      8.97 o
  -5  -1  14        7.03       13.73     11.10 o
  -4  -1  14        0.01        2.15     10.03 o
  -3  -1  14        0.02        4.74      5.93 o
  -2  -1  14        2.25        7.13      5.59 o
  -1  -1  14        4.35        8.04      6.82 o
   0  -1  14       13.28       29.22      7.51 o
   1  -1  14      103.13      106.89     13.16 o
   2  -1  14        6.11        8.44      7.27 o
   3  -1  14        1.30        9.39     10.18 o
  -5   0  14        0.52       -7.46      7.23 o
  -4   0  14        5.77       14.79      7.16 o
  -3   0  14       19.72       23.75      7.65 o
  -2   0  14        3.73       12.35      6.76 o
  -1   0  14       24.15       22.76      7.40 o
   0   0  14       43.12       41.74      6.86 o
   1   0  14       38.44       41.56      9.50 o
   2   0  14        3.69        0.71      6.54 o
   3   0  14        2.74       19.85     10.89 o
  -5   1  14        0.28       13.53     11.56 o
  -4   1  14       20.84       25.45      8.46 o
  -3   1  14       23.55       23.17      7.35 o
  -2   1  14        3.30        5.29      8.79 o
  -1   1  14       28.83       29.54      7.50 o
   0   1  14        3.68        8.82      5.52 o
   1   1  14        0.03       -1.92      8.49 o
   2   1  14       32.27       33.47      6.93 o
   3   1  14       38.25       45.94      9.17 o
  -5   2  14        5.57       -2.77      8.06 o
  -4   2  14        3.12       -1.88      6.92 o
  -3   2  14       15.96       17.20      7.81 o
  -2   2  14        1.37       -1.96      5.88 o
  -1   2  14       71.15       57.59     16.90 o
   0   2  14       41.86       49.23      7.64 o
   1   2  14        1.07       -6.06      6.75 o
   2   2  14        9.19        0.20      5.64 o
   3   2  14        7.95       16.89      8.16 o
  -4   3  14        0.04       -0.50      7.29 o
  -3   3  14       17.84       14.57      8.00 o
  -2   3  14       67.29       62.67      9.93 o
  -1   3  14        2.42        8.33      7.33 o
   0   3  14       13.95       25.68      7.38 o
   1   3  14        2.74       12.21      9.24 o
   2   3  14        0.38       12.63      6.85 o
  -3   4  14        0.07       -3.30      7.06 o
  -2   4  14        8.83        8.43     12.52 o
  -1   4  14        9.26       10.28      7.28 o
   0   4  14        4.64       17.26      7.42 o
   1   4  14        0.46        1.48      6.31 o
  -2   5  14        0.98        2.68      7.70 o
  -1   5  14        1.18        8.70      7.75 o
   0   5  14        0.00        5.15      7.37 o
  -2  -3  15        9.22       -2.70     10.82 o
  -1  -3  15        0.09       -4.77     11.31 o
   0  -3  15        4.46        2.52      7.11 o
   1  -3  15        4.68       -2.97      7.64 o
  -3  -2  15       27.59       43.03      7.84 o
  -2  -2  15        0.03       12.10     11.28 o
  -1  -2  15        5.26       27.32     13.45 o
   0  -2  15        0.79       11.43     10.85 o
   1  -2  15        4.44        4.60     11.63 o
  -3  -1  15        5.05       18.63      8.75 o
  -2  -1  15        0.43       14.07      6.33 o
  -1  -1  15        4.61       11.10     11.31 o
   0  -1  15        0.87        5.88      7.67 o
   1  -1  15        0.72      -12.33      6.64 o
   2  -1  15       21.73        6.58      8.95 o
  -3   0  15        0.11        6.09      9.54 o
  -2   0  15       10.21       29.87      6.87 o
  -1   0  15        1.58        1.03      7.44 o
   0   0  15       16.70       23.70     12.81 o
   1   0  15        0.58        5.89      7.14 o
   2   0  15        5.45        7.93      6.98 o
  -3   1  15        3.67       -2.92      8.61 o
  -2   1  15       13.67       17.04      7.52 o
  -1   1  15        9.22        4.54      6.72 o
   0   1  15        4.68        0.48     11.10 o
   1   1  15        0.31       -0.73      6.40 o
  -3   2  15        0.70        0.52      7.58 o
  -2   2  15       40.08       40.42      9.04 o
  -1   2  15        0.21        5.39      8.93 o
   0   2  15       10.53       14.70      7.44 o
   1   2  15       16.34       17.86      5.92 o
  -2   3  15       20.33        5.81      7.65 o
  -1   3  15        0.08        6.27      6.44 o
   0   3  15        1.86        7.71      9.25 o
 
